# Supplementary material for: 4-Chloro­benzoyl-meso-octa­methyl­calix[2]pyrrolidino[2]pyrrole: an acyl chloride derivative of a partially reduced calix[4] pyrrole
Source: Acta Crystallogr Sect E Struct Rep Online. 2012 Mar 7;68(Pt 4):o976–7. doi: 10.1107/S1600536812007003 (PMC3343950; doi:10.1107/S1600536812007003)
Supplement: Supplementary file 1 [file e-68-0o976-sup1.cif]

##############################################################################
#                                                                            #
# This CIF contains the data in a paper accepted for publication in          #
# Acta Crystallographica Section E. It conforms to the requirements of       #
# Notes for Authors for Acta Crystallographica Section E, and has been       #
# peer reviewed under the auspices of the IUCr Commission on Journals.       #
#                                                                            #
# Full details of the Crystallographic Information File format               #
# are given in the paper "The Crystallographic Information File (CIF):       #
# a New Standard Archive File for Crystallography" by S. R. Hall, F. H.      #
# Allen and I. D. Brown [Acta Cryst. (1991), A47, 655-685].                  #
#                                                                            #
# The current version of the core CIF dictionary is obtainable from          #
# ftp://ftp.iucr.org/pub/cif_core.dic.                                       #
#                                                                            #
# Software is freely available for graphical display of the structure(s)     #
# in this CIF. For information consult the CIF software page                 #
# http://www.iucr.org/resources/cif/software.                                #
#                                                                            #
# This file may be used for bona fide research purposes within the           #
# scientific community so long as proper attribution is given to the journal # 
# article from which it was obtained.                                        #
#                                                                            #
##############################################################################
data_I
_audit_creation_method     SHELXL-97
_chemical_name_systematic
;
21-[(4-chlorophenyl)carbonyl]-2,2,7,7,12,12,17,17-octamethyl-21,22,23,24-
tetraazapentacyclo[16.2.1.1^3,6^.1^8,11^.1^13,16^]tetracosa-3,5,13,15-tetraene
;
_chemical_name_common
;
4-Chlorobenzoyl-<i>meso</i>-octamethylcalix[2]pyrrolidino[2]pyrrole
;
_chemical_formula_moiety     'C35 H47 Cl N4 O'
_chemical_formula_sum     'C35 H47 Cl N4 O'
_chemical_formula_weight     575.22
_chemical_melting_point     501
_symmetry_cell_setting     monoclinic
_symmetry_space_group_name_H-M     'P 21/n'
_symmetry_space_group_name_Hall     '-P 2yn'
loop_
    _symmetry_equiv_pos_site_id
    _symmetry_equiv_pos_as_xyz
    1 x,y,z
    2 1/2-x,1/2+y,1/2-z
    3 -x,-y,-z
    4 1/2+x,1/2-y,1/2+z
_cell_length_a     10.3224(6)
_cell_length_b     12.0389(4)
_cell_length_c     25.3311(13)
_cell_angle_alpha     90.00
_cell_angle_beta     96.798(4)
_cell_angle_gamma     90.00
_cell_volume     3125.8(3)
_cell_formula_units_Z     4
_cell_measurement_reflns_used     16706
_cell_measurement_theta_min     1.62
_cell_measurement_theta_max     26.06
_cell_measurement_temperature     173(2)
_exptl_crystal_description     'block'
_exptl_crystal_colour     'colourless'
_exptl_crystal_size_max     0.45
_exptl_crystal_size_mid     0.42
_exptl_crystal_size_min     0.40
_exptl_crystal_density_diffrn     1.222
_exptl_crystal_density_meas     ?
_exptl_crystal_density_method     'not measured'
_exptl_crystal_F_000     1240
_exptl_absorpt_coefficient_mu     0.156
_exptl_absorpt_correction_type     multi-scan
_exptl_absorpt_process_details     '(MULscanABS in PLATON; Spek, 2009)'
_exptl_absorpt_correction_T_min     0.9725
_exptl_absorpt_correction_T_max     1.0000
_exptl_special_details     ?
_diffrn_ambient_temperature     173(2)
_diffrn_radiation_type     MoK\a
_diffrn_radiation_wavelength     0.71073
_diffrn_radiation_source     'fine-focus sealed tube'
_diffrn_radiation_monochromator     graphite
_diffrn_measurement_device_type     'Stoe IPDS 2'
_diffrn_measurement_device     '2-circle goniometer'
_diffrn_measurement_method     '\f + \w scans'
_diffrn_detector_area_resol_mean     ?
_diffrn_reflns_number     32665
_diffrn_reflns_av_R_equivalents     0.0760
_diffrn_reflns_av_sigmaI/netI     0.0565
_diffrn_reflns_theta_min     1.62
_diffrn_reflns_theta_max     25.63
_diffrn_reflns_theta_full     25.63
_diffrn_measured_fraction_theta_max     0.998
_diffrn_measured_fraction_theta_full     0.998
_diffrn_reflns_limit_h_min     -12
_diffrn_reflns_limit_h_max     12
_diffrn_reflns_limit_k_min     -14
_diffrn_reflns_limit_k_max     14
_diffrn_reflns_limit_l_min     -30
_diffrn_reflns_limit_l_max     30
_diffrn_standards_number     0
_diffrn_standards_interval_time     ?
_diffrn_standards_decay_%     0
_refine_special_details
;
Refinement of <i>F</i>^2^ against ALL reflections. The weighted <i>R</i>-factor
<i>wR</i> and goodness of fit <i>S</i> are based on <i>F</i>^2^, conventional
<i>R</i>-factors <i>R</i> are based on <i>F</i>, with <i>F</i> set to zero for
negative <i>F</i>^2^. The threshold expression of <i>F</i>^2^ >
\s(<i>F</i>^2^) is used only for calculating <i>R</i>-factors(gt) <i>etc</i>.
and is not relevant to the choice of reflections for refinement.
<i>R</i>-factors based on <i>F</i>^2^ are statistically about twice as large
as those based on <i>F</i>, and <i>R</i>- factors based on ALL data will be
even larger.
;
_reflns_number_total     5906
_reflns_number_gt     4215
_reflns_threshold_expression     I>2\s(I)
_refine_ls_structure_factor_coef     Fsqd
_refine_ls_matrix_type     full
_refine_ls_R_factor_all     0.0883
_refine_ls_R_factor_gt     0.0534
_refine_ls_wR_factor_gt     0.0932
_refine_ls_wR_factor_ref     0.1020
_refine_ls_goodness_of_fit_ref     1.034
_refine_ls_restrained_S_all     1.034
_refine_ls_number_reflns     5906
_refine_ls_number_parameters     381
_refine_ls_number_restraints     1
_refine_ls_hydrogen_treatment     mixed
_refine_ls_weighting_scheme     calc
_refine_ls_weighting_details
              'w=1/[\s^2^(Fo^2^)+(0.0461P)^2^+0.1416P] where P=(Fo^2^+2Fc^2^)/3'
_atom_sites_solution_hydrogens     geom
_atom_sites_solution_primary     direct
_atom_sites_solution_secondary     difmap
_refine_ls_shift/su_max     0.000
_refine_ls_shift/su_mean     0.000
_refine_diff_density_max     0.241
_refine_diff_density_min     -0.344
_refine_ls_extinction_method     none
_refine_ls_extinction_coef     ?
loop_
    _atom_type_symbol
    _atom_type_description
    _atom_type_scat_dispersion_real
    _atom_type_scat_dispersion_imag
    _atom_type_scat_source
    'C' 'C' 0.0033 0.0016
                         'International Tables Vol C Tables 4.2.6.8 and 6.1.1.4'
    'H' 'H' 0.0000 0.0000
                         'International Tables Vol C Tables 4.2.6.8 and 6.1.1.4'
    'N' 'N' 0.0061 0.0033
                         'International Tables Vol C Tables 4.2.6.8 and 6.1.1.4'
    'O' 'O' 0.0106 0.0060
                         'International Tables Vol C Tables 4.2.6.8 and 6.1.1.4'
    'Cl' 'Cl' 0.1484 0.1585
                         'International Tables Vol C Tables 4.2.6.8 and 6.1.1.4'
_computing_data_collection     'X-AREA (Stoe & Cie, 2009)'
_computing_cell_refinement     'X-AREA (Stoe & Cie, 2009)'
_computing_data_reduction     'X-RED32 (Stoe & Cie, 2009)'
_computing_structure_solution     'SHELXS97 (Sheldrick, 2008)'
_computing_structure_refinement     'SHELXL97 (Sheldrick, 2008)'
_computing_molecular_graphics     'PLATON (Spek, 2009)'
_computing_publication_material
;
SHELXL97 (Sheldrick, 2008), PLATON (Spek, 2009) and publCIF
(Westrip, 2010)
;
loop_
    _atom_site_type_symbol
    _atom_site_label
    _atom_site_fract_x
    _atom_site_fract_y
    _atom_site_fract_z
    _atom_site_U_iso_or_equiv
    _atom_site_thermal_displace_type
    _atom_site_calc_flag
    _atom_site_refinement_flags
    _atom_site_occupancy
    Cl Cl1 1.05031(7) 0.59602(6) 0.05700(3) 0.0518(3) Uani . . 1.000
    O O1 0.69721(14) 0.42893(12) 0.23989(6) 0.0285(5) Uani . . 1.000
    N N1 0.54054(15) 0.36573(13) 0.17599(6) 0.0190(5) Uani . . 1.000
    N N2 0.49236(15) 0.04698(13) 0.19441(6) 0.0190(5) Uani . . 1.000
    N N3 0.69523(16) -0.04818(14) 0.14086(7) 0.0205(5) Uani . . 1.000
    N N4 0.65525(16) 0.18840(13) 0.09895(6) 0.0196(5) Uani . . 1.000
    C C1 0.45318(19) 0.34058(16) 0.21789(8) 0.0211(6) Uani . . 1.000
    C C2 0.47134(19) 0.22457(16) 0.24667(8) 0.0211(6) Uani . . 1.000
    C C3 0.41422(19) 0.12539(16) 0.21499(8) 0.0201(6) Uani . . 1.000
    C C4 0.41809(19) -0.03545(16) 0.16818(8) 0.0208(6) Uani . . 1.000
    C C5 0.4779(2) -0.14266(16) 0.15089(8) 0.0223(6) Uani . . 1.000
    C C6 0.59425(19) -0.12726(16) 0.11840(8) 0.0225(6) Uani . . 1.000
    C C7 0.7886(2) -0.03802(17) 0.10096(8) 0.0224(6) Uani . . 1.000
    C C8 0.86281(19) 0.07432(17) 0.10394(8) 0.0233(6) Uani . . 1.000
    C C9 0.77456(19) 0.16747(16) 0.08152(8) 0.0211(6) Uani . . 1.000
    C C10 0.59096(19) 0.27254(16) 0.06975(8) 0.0204(6) Uani . . 1.000
    C C11 0.45514(19) 0.31136(16) 0.07862(8) 0.0212(6) Uani . . 1.000
    C C12 0.46446(19) 0.39816(16) 0.12436(8) 0.0219(6) Uani . . 1.000
    C C13 0.3355(2) 0.43797(17) 0.14288(9) 0.0275(7) Uani . . 1.000
    C C14 0.3152(2) 0.36450(17) 0.19048(9) 0.0255(7) Uani . . 1.000
    C C15 0.3680(2) 0.21172(17) 0.08691(9) 0.0252(7) Uani . . 1.000
    C C16 0.3952(2) 0.37268(18) 0.02826(9) 0.0291(7) Uani . . 1.000
    C C17 0.6724(2) 0.30665(17) 0.03383(9) 0.0270(7) Uani . . 1.000
    C C18 0.7864(2) 0.24086(18) 0.04111(9) 0.0279(7) Uani . . 1.000
    C C19 0.9189(2) 0.09679(19) 0.16166(9) 0.0278(7) Uani . . 1.000
    C C20 0.9764(2) 0.0633(2) 0.07007(10) 0.0352(8) Uani . . 1.000
    C C21 0.7047(2) -0.06059(18) 0.04720(8) 0.0274(7) Uani . . 1.000
    C C22 0.5666(2) -0.08356(18) 0.06159(8) 0.0259(7) Uani . . 1.000
    C C23 0.5242(2) -0.20936(17) 0.20181(9) 0.0278(7) Uani . . 1.000
    C C24 0.3731(2) -0.21047(18) 0.11673(9) 0.0304(7) Uani . . 1.000
    C C25 0.2906(2) -0.00910(17) 0.17232(9) 0.0255(7) Uani . . 1.000
    C C26 0.2880(2) 0.09026(17) 0.20192(9) 0.0257(7) Uani . . 1.000
    C C27 0.6151(2) 0.20230(17) 0.26588(9) 0.0257(7) Uani . . 1.000
    C C28 0.3973(2) 0.23431(19) 0.29592(9) 0.0323(8) Uani . . 1.000
    C C29 0.65598(19) 0.41796(16) 0.19249(8) 0.0209(6) Uani . . 1.000
    C C30 0.74298(19) 0.45928(16) 0.15280(8) 0.0210(6) Uani . . 1.000
    C C31 0.8608(2) 0.40440(18) 0.15117(9) 0.0279(7) Uani . . 1.000
    C C32 0.9543(2) 0.44442(19) 0.12113(10) 0.0336(7) Uani . . 1.000
    C C33 0.9312(2) 0.54209(19) 0.09329(9) 0.0312(7) Uani . . 1.000
    C C34 0.8160(2) 0.59963(18) 0.09487(9) 0.0289(7) Uani . . 1.000
    C C35 0.7220(2) 0.55801(16) 0.12428(8) 0.0247(7) Uani . . 1.000
    H H1 0.47190 0.39840 0.24610 0.0250 Uiso calc R 1.000
    H H2 0.57810 0.04950 0.19770 0.0230 Uiso calc R 1.000
    H H3N 0.7345(19) -0.0690(17) 0.1721(7) 0.0250 Uiso . . 1.000
    H H4 0.62440 0.15290 0.12510 0.0230 Uiso calc R 1.000
    H H6 0.63730 -0.20130 0.11650 0.0270 Uiso calc R 1.000
    H H7 0.85420 -0.09910 0.10740 0.0270 Uiso calc R 1.000
    H H12 0.50810 0.46530 0.11140 0.0260 Uiso calc R 1.000
    H H13A 0.34150 0.51710 0.15350 0.0330 Uiso calc R 1.000
    H H13B 0.26240 0.42900 0.11410 0.0330 Uiso calc R 1.000
    H H14A 0.27030 0.29460 0.17860 0.0310 Uiso calc R 1.000
    H H14B 0.26260 0.40360 0.21490 0.0310 Uiso calc R 1.000
    H H15A 0.40200 0.17280 0.11960 0.0380 Uiso calc R 1.000
    H H15B 0.36690 0.16100 0.05660 0.0380 Uiso calc R 1.000
    H H15C 0.27900 0.23750 0.08980 0.0380 Uiso calc R 1.000
    H H16A 0.39670 0.32400 -0.00270 0.0440 Uiso calc R 1.000
    H H16B 0.44580 0.44000 0.02340 0.0440 Uiso calc R 1.000
    H H16C 0.30480 0.39310 0.03200 0.0440 Uiso calc R 1.000
    H H17 0.65510 0.36450 0.00850 0.0320 Uiso calc R 1.000
    H H18 0.85890 0.24660 0.02140 0.0330 Uiso calc R 1.000
    H H19A 0.96960 0.03230 0.17580 0.0420 Uiso calc R 1.000
    H H19B 0.84730 0.11020 0.18310 0.0420 Uiso calc R 1.000
    H H19C 0.97560 0.16230 0.16310 0.0420 Uiso calc R 1.000
    H H20A 0.94180 0.04710 0.03320 0.0530 Uiso calc R 1.000
    H H20B 1.03400 0.00270 0.08400 0.0530 Uiso calc R 1.000
    H H20C 1.02580 0.13290 0.07150 0.0530 Uiso calc R 1.000
    H H21A 0.70470 0.00480 0.02350 0.0330 Uiso calc R 1.000
    H H21B 0.73840 -0.12560 0.02920 0.0330 Uiso calc R 1.000
    H H22A 0.51370 -0.01480 0.06010 0.0310 Uiso calc R 1.000
    H H22B 0.52110 -0.13980 0.03760 0.0310 Uiso calc R 1.000
    H H23A 0.45140 -0.21860 0.22300 0.0420 Uiso calc R 1.000
    H H23B 0.59530 -0.16920 0.22280 0.0420 Uiso calc R 1.000
    H H23C 0.55540 -0.28250 0.19200 0.0420 Uiso calc R 1.000
    H H24A 0.33490 -0.16520 0.08670 0.0450 Uiso calc R 1.000
    H H24B 0.30480 -0.23240 0.13840 0.0450 Uiso calc R 1.000
    H H24C 0.41300 -0.27700 0.10330 0.0450 Uiso calc R 1.000
    H H25 0.21650 -0.05050 0.15780 0.0310 Uiso calc R 1.000
    H H26 0.21210 0.12650 0.21120 0.0310 Uiso calc R 1.000
    H H27A 0.64820 0.26010 0.29120 0.0380 Uiso calc R 1.000
    H H27B 0.66550 0.20300 0.23540 0.0380 Uiso calc R 1.000
    H H27C 0.62380 0.12960 0.28330 0.0380 Uiso calc R 1.000
    H H28A 0.43610 0.29370 0.31910 0.0480 Uiso calc R 1.000
    H H28B 0.30550 0.25160 0.28460 0.0480 Uiso calc R 1.000
    H H28C 0.40330 0.16380 0.31540 0.0480 Uiso calc R 1.000
    H H31 0.87760 0.33800 0.17110 0.0330 Uiso calc R 1.000
    H H32 1.03350 0.40500 0.11970 0.0400 Uiso calc R 1.000
    H H34 0.80130 0.66740 0.07590 0.0350 Uiso calc R 1.000
    H H35 0.64230 0.59720 0.12500 0.0300 Uiso calc R 1.000
loop_
    _atom_site_aniso_label
    _atom_site_aniso_U_11
    _atom_site_aniso_U_22
    _atom_site_aniso_U_33
    _atom_site_aniso_U_12
    _atom_site_aniso_U_13
    _atom_site_aniso_U_23
    Cl1 0.0417(4) 0.0663(5) 0.0499(4) -0.0137(3) 0.0153(3) 0.0165(4)
    O1 0.0300(8) 0.0350(9) 0.0190(8) -0.0049(7) -0.0032(6) -0.0026(7)
    N1 0.0205(9) 0.0188(8) 0.0168(9) 0.0017(7) -0.0012(7) 0.0010(7)
    N2 0.0145(8) 0.0212(8) 0.0213(9) -0.0005(7) 0.0023(7) 0.0011(7)
    N3 0.0221(9) 0.0238(9) 0.0150(9) 0.0003(7) -0.0004(7) 0.0019(7)
    N4 0.0221(9) 0.0218(9) 0.0147(9) -0.0017(7) 0.0019(7) 0.0051(7)
    C1 0.0199(10) 0.0219(10) 0.0217(11) 0.0029(8) 0.0035(8) -0.0018(9)
    C2 0.0223(10) 0.0223(10) 0.0191(11) 0.0030(8) 0.0039(8) -0.0001(9)
    C3 0.0211(10) 0.0215(10) 0.0183(11) 0.0031(8) 0.0046(8) 0.0051(8)
    C4 0.0221(11) 0.0219(10) 0.0180(11) -0.0027(8) 0.0010(8) 0.0045(9)
    C5 0.0267(11) 0.0180(10) 0.0218(11) -0.0041(8) 0.0012(9) -0.0005(9)
    C6 0.0254(11) 0.0178(10) 0.0237(12) 0.0016(8) 0.0002(9) -0.0022(9)
    C7 0.0237(11) 0.0229(10) 0.0211(11) 0.0056(9) 0.0050(9) -0.0009(9)
    C8 0.0196(10) 0.0283(11) 0.0223(11) 0.0005(9) 0.0039(8) 0.0011(9)
    C9 0.0203(10) 0.0230(10) 0.0202(11) -0.0035(8) 0.0029(8) -0.0005(9)
    C10 0.0240(11) 0.0196(10) 0.0163(11) -0.0036(8) -0.0024(8) 0.0000(8)
    C11 0.0219(11) 0.0226(10) 0.0177(11) -0.0021(8) -0.0034(8) 0.0032(9)
    C12 0.0229(11) 0.0190(10) 0.0223(11) 0.0000(8) -0.0038(8) 0.0051(9)
    C13 0.0247(11) 0.0231(11) 0.0340(13) 0.0049(9) 0.0001(9) 0.0020(10)
    C14 0.0240(11) 0.0245(11) 0.0283(12) 0.0065(9) 0.0048(9) 0.0025(9)
    C15 0.0237(11) 0.0263(11) 0.0240(12) -0.0035(9) -0.0033(9) 0.0011(9)
    C16 0.0293(12) 0.0318(12) 0.0243(12) 0.0007(10) -0.0048(9) 0.0064(10)
    C17 0.0330(12) 0.0270(12) 0.0207(11) -0.0028(9) 0.0021(9) 0.0059(9)
    C18 0.0290(12) 0.0335(12) 0.0224(12) -0.0042(10) 0.0087(9) 0.0031(10)
    C19 0.0218(11) 0.0307(12) 0.0297(13) 0.0003(9) -0.0017(9) 0.0026(10)
    C20 0.0263(12) 0.0431(14) 0.0379(14) 0.0040(10) 0.0105(10) 0.0044(11)
    C21 0.0325(12) 0.0279(12) 0.0216(12) -0.0034(9) 0.0030(9) -0.0039(9)
    C22 0.0295(12) 0.0254(11) 0.0220(12) -0.0016(9) -0.0005(9) -0.0029(9)
    C23 0.0314(12) 0.0230(11) 0.0295(13) 0.0012(9) 0.0052(10) 0.0036(10)
    C24 0.0311(12) 0.0295(11) 0.0306(13) -0.0083(10) 0.0043(10) -0.0036(10)
    C25 0.0200(11) 0.0250(11) 0.0305(13) -0.0047(9) -0.0015(9) 0.0072(10)
    C26 0.0203(11) 0.0252(11) 0.0322(13) 0.0024(9) 0.0062(9) 0.0067(10)
    C27 0.0289(12) 0.0209(10) 0.0252(12) 0.0027(9) -0.0050(9) -0.0001(9)
    C28 0.0420(14) 0.0317(12) 0.0249(13) 0.0069(10) 0.0107(10) 0.0024(10)
    C29 0.0238(11) 0.0158(10) 0.0222(12) 0.0029(8) -0.0006(9) -0.0015(9)
    C30 0.0225(11) 0.0204(10) 0.0187(11) -0.0049(8) -0.0037(8) -0.0045(9)
    C31 0.0240(11) 0.0252(11) 0.0336(13) 0.0000(9) -0.0003(9) 0.0033(10)
    C32 0.0233(11) 0.0354(13) 0.0422(14) 0.0033(10) 0.0038(10) 0.0017(11)
    C33 0.0285(12) 0.0400(13) 0.0252(12) -0.0121(10) 0.0042(9) 0.0000(11)
    C34 0.0347(13) 0.0263(11) 0.0235(12) -0.0074(10) -0.0058(9) 0.0037(10)
    C35 0.0257(11) 0.0217(11) 0.0251(12) 0.0006(9) -0.0035(9) -0.0015(9)
_geom_special_details
;
Bond distances, angles <i>etc</i>. have been calculated using the rounded
fractional coordinates. All su's are estimated from the variances of the
(full) variance-covariance matrix. The cell e.s.d.'s are taken into account in
the estimation of distances, angles and torsion angles
;
loop_
    _geom_bond_atom_site_label_1
    _geom_bond_atom_site_label_2
    _geom_bond_site_symmetry_1
    _geom_bond_site_symmetry_2
    _geom_bond_distance
    _geom_bond_publ_flag
    Cl1 C33 . . 1.745(2) no
    O1 C29 . . 1.233(3) no
    N1 C1 . . 1.503(3) no
    N1 C12 . . 1.496(3) no
    N1 C29 . . 1.368(3) no
    N2 C3 . . 1.383(3) no
    N2 C4 . . 1.376(2) no
    N3 C6 . . 1.475(3) no
    N3 C7 . . 1.482(3) no
    N4 C9 . . 1.380(3) no
    N4 C10 . . 1.378(3) no
    N2 H2 . . 0.8800 no
    N3 H3N . . 0.882(18) no
    N4 H4 . . 0.8800 no
    C1 C2 . . 1.576(3) no
    C1 C14 . . 1.536(3) no
    C2 C3 . . 1.518(3) no
    C2 C27 . . 1.530(3) no
    C2 C28 . . 1.543(3) no
    C3 C26 . . 1.373(3) no
    C4 C5 . . 1.518(3) no
    C4 C25 . . 1.370(3) no
    C5 C23 . . 1.546(3) no
    C5 C6 . . 1.545(3) no
    C5 C24 . . 1.538(3) no
    C6 C22 . . 1.527(3) no
    C7 C8 . . 1.552(3) no
    C7 C21 . . 1.549(3) no
    C8 C20 . . 1.538(3) no
    C8 C9 . . 1.512(3) no
    C8 C19 . . 1.532(3) no
    C9 C18 . . 1.369(3) no
    C10 C11 . . 1.520(3) no
    C10 C17 . . 1.373(3) no
    C11 C16 . . 1.539(3) no
    C11 C12 . . 1.555(3) no
    C11 C15 . . 1.529(3) no
    C12 C13 . . 1.539(3) no
    C13 C14 . . 1.530(3) no
    C17 C18 . . 1.412(3) no
    C21 C22 . . 1.538(3) no
    C25 C26 . . 1.414(3) no
    C29 C30 . . 1.510(3) no
    C30 C35 . . 1.395(3) no
    C30 C31 . . 1.389(3) no
    C31 C32 . . 1.384(3) no
    C32 C33 . . 1.377(3) no
    C33 C34 . . 1.381(3) no
    C34 C35 . . 1.385(3) no
    C1 H1 . . 1.0000 no
    C6 H6 . . 1.0000 no
    C7 H7 . . 1.0000 no
    C12 H12 . . 1.0000 no
    C13 H13A . . 0.9900 no
    C13 H13B . . 0.9900 no
    C14 H14A . . 0.9900 no
    C14 H14B . . 0.9900 no
    C15 H15A . . 0.9800 no
    C15 H15B . . 0.9800 no
    C15 H15C . . 0.9800 no
    C16 H16A . . 0.9800 no
    C16 H16B . . 0.9800 no
    C16 H16C . . 0.9800 no
    C17 H17 . . 0.9500 no
    C18 H18 . . 0.9500 no
    C19 H19A . . 0.9800 no
    C19 H19B . . 0.9800 no
    C19 H19C . . 0.9800 no
    C20 H20A . . 0.9800 no
    C20 H20B . . 0.9800 no
    C20 H20C . . 0.9800 no
    C21 H21A . . 0.9900 no
    C21 H21B . . 0.9900 no
    C22 H22A . . 0.9900 no
    C22 H22B . . 0.9900 no
    C23 H23A . . 0.9800 no
    C23 H23B . . 0.9800 no
    C23 H23C . . 0.9800 no
    C24 H24A . . 0.9800 no
    C24 H24B . . 0.9800 no
    C24 H24C . . 0.9800 no
    C25 H25 . . 0.9500 no
    C26 H26 . . 0.9500 no
    C27 H27A . . 0.9800 no
    C27 H27B . . 0.9800 no
    C27 H27C . . 0.9800 no
    C28 H28A . . 0.9800 no
    C28 H28B . . 0.9800 no
    C28 H28C . . 0.9800 no
    C31 H31 . . 0.9500 no
    C32 H32 . . 0.9500 no
    C34 H34 . . 0.9500 no
    C35 H35 . . 0.9500 no
loop_
    _geom_angle_atom_site_label_1
    _geom_angle_atom_site_label_2
    _geom_angle_atom_site_label_3
    _geom_angle_site_symmetry_1
    _geom_angle_site_symmetry_2
    _geom_angle_site_symmetry_3
    _geom_angle
    _geom_angle_publ_flag
    C1 N1 C12 . . . 111.93(15) no
    C1 N1 C29 . . . 116.78(15) no
    C12 N1 C29 . . . 119.69(15) no
    C3 N2 C4 . . . 110.96(16) no
    C6 N3 C7 . . . 106.09(15) no
    C9 N4 C10 . . . 110.73(16) no
    C4 N2 H2 . . . 125.00 no
    C3 N2 H2 . . . 124.00 no
    C6 N3 H3N . . . 113.1(13) no
    C7 N3 H3N . . . 111.6(13) no
    C10 N4 H4 . . . 125.00 no
    C9 N4 H4 . . . 125.00 no
    N1 C1 C14 . . . 104.17(16) no
    N1 C1 C2 . . . 117.18(16) no
    C2 C1 C14 . . . 115.36(16) no
    C1 C2 C28 . . . 105.28(16) no
    C1 C2 C3 . . . 115.78(16) no
    C1 C2 C27 . . . 111.11(16) no
    C27 C2 C28 . . . 108.11(17) no
    C3 C2 C27 . . . 109.37(16) no
    C3 C2 C28 . . . 106.78(16) no
    C2 C3 C26 . . . 131.91(18) no
    N2 C3 C26 . . . 106.15(17) no
    N2 C3 C2 . . . 121.91(17) no
    C5 C4 C25 . . . 130.28(18) no
    N2 C4 C5 . . . 122.03(17) no
    N2 C4 C25 . . . 106.35(17) no
    C4 C5 C6 . . . 114.84(16) no
    C6 C5 C23 . . . 108.88(16) no
    C4 C5 C23 . . . 107.28(16) no
    C4 C5 C24 . . . 109.32(17) no
    C6 C5 C24 . . . 107.66(16) no
    C23 C5 C24 . . . 108.73(16) no
    N3 C6 C22 . . . 100.71(16) no
    N3 C6 C5 . . . 115.48(16) no
    C5 C6 C22 . . . 118.22(17) no
    N3 C7 C8 . . . 113.32(16) no
    N3 C7 C21 . . . 104.13(16) no
    C8 C7 C21 . . . 114.65(17) no
    C7 C8 C20 . . . 107.59(17) no
    C9 C8 C19 . . . 111.74(17) no
    C7 C8 C9 . . . 110.86(16) no
    C7 C8 C19 . . . 109.21(17) no
    C9 C8 C20 . . . 108.63(17) no
    C19 C8 C20 . . . 108.70(17) no
    N4 C9 C8 . . . 122.41(17) no
    N4 C9 C18 . . . 106.47(17) no
    C8 C9 C18 . . . 131.03(18) no
    N4 C10 C17 . . . 106.38(17) no
    N4 C10 C11 . . . 122.76(17) no
    C11 C10 C17 . . . 130.85(18) no
    C12 C11 C16 . . . 106.18(16) no
    C10 C11 C15 . . . 110.31(16) no
    C15 C11 C16 . . . 107.75(17) no
    C10 C11 C12 . . . 109.88(16) no
    C10 C11 C16 . . . 108.21(16) no
    C12 C11 C15 . . . 114.24(17) no
    N1 C12 C13 . . . 101.44(16) no
    N1 C12 C11 . . . 117.13(16) no
    C11 C12 C13 . . . 117.19(17) no
    C12 C13 C14 . . . 105.32(16) no
    C1 C14 C13 . . . 104.98(16) no
    C10 C17 C18 . . . 108.17(19) no
    C9 C18 C17 . . . 108.24(19) no
    C7 C21 C22 . . . 105.11(16) no
    C6 C22 C21 . . . 102.14(16) no
    C4 C25 C26 . . . 108.38(18) no
    C3 C26 C25 . . . 108.16(18) no
    O1 C29 N1 . . . 122.32(18) no
    N1 C29 C30 . . . 120.88(17) no
    O1 C29 C30 . . . 116.71(17) no
    C31 C30 C35 . . . 118.22(19) no
    C29 C30 C35 . . . 123.90(18) no
    C29 C30 C31 . . . 117.07(18) no
    C30 C31 C32 . . . 121.4(2) no
    C31 C32 C33 . . . 119.3(2) no
    Cl1 C33 C32 . . . 119.82(17) no
    Cl1 C33 C34 . . . 119.44(17) no
    C32 C33 C34 . . . 120.7(2) no
    C33 C34 C35 . . . 119.6(2) no
    C30 C35 C34 . . . 120.75(19) no
    N1 C1 H1 . . . 106.00 no
    C2 C1 H1 . . . 106.00 no
    C14 C1 H1 . . . 106.00 no
    N3 C6 H6 . . . 107.00 no
    C5 C6 H6 . . . 107.00 no
    C22 C6 H6 . . . 107.00 no
    N3 C7 H7 . . . 108.00 no
    C8 C7 H7 . . . 108.00 no
    C21 C7 H7 . . . 108.00 no
    N1 C12 H12 . . . 107.00 no
    C11 C12 H12 . . . 107.00 no
    C13 C12 H12 . . . 107.00 no
    C12 C13 H13A . . . 111.00 no
    C12 C13 H13B . . . 111.00 no
    C14 C13 H13A . . . 111.00 no
    C14 C13 H13B . . . 111.00 no
    H13A C13 H13B . . . 109.00 no
    C1 C14 H14A . . . 111.00 no
    C1 C14 H14B . . . 111.00 no
    C13 C14 H14A . . . 111.00 no
    C13 C14 H14B . . . 111.00 no
    H14A C14 H14B . . . 109.00 no
    C11 C15 H15A . . . 109.00 no
    C11 C15 H15B . . . 109.00 no
    C11 C15 H15C . . . 109.00 no
    H15A C15 H15B . . . 110.00 no
    H15A C15 H15C . . . 109.00 no
    H15B C15 H15C . . . 109.00 no
    C11 C16 H16A . . . 109.00 no
    C11 C16 H16B . . . 109.00 no
    C11 C16 H16C . . . 110.00 no
    H16A C16 H16B . . . 110.00 no
    H16A C16 H16C . . . 109.00 no
    H16B C16 H16C . . . 109.00 no
    C10 C17 H17 . . . 126.00 no
    C18 C17 H17 . . . 126.00 no
    C9 C18 H18 . . . 126.00 no
    C17 C18 H18 . . . 126.00 no
    C8 C19 H19A . . . 110.00 no
    C8 C19 H19B . . . 109.00 no
    C8 C19 H19C . . . 110.00 no
    H19A C19 H19B . . . 109.00 no
    H19A C19 H19C . . . 109.00 no
    H19B C19 H19C . . . 109.00 no
    C8 C20 H20A . . . 109.00 no
    C8 C20 H20B . . . 109.00 no
    C8 C20 H20C . . . 109.00 no
    H20A C20 H20B . . . 109.00 no
    H20A C20 H20C . . . 110.00 no
    H20B C20 H20C . . . 109.00 no
    C7 C21 H21A . . . 111.00 no
    C7 C21 H21B . . . 111.00 no
    C22 C21 H21A . . . 111.00 no
    C22 C21 H21B . . . 111.00 no
    H21A C21 H21B . . . 109.00 no
    C6 C22 H22A . . . 111.00 no
    C6 C22 H22B . . . 111.00 no
    C21 C22 H22A . . . 111.00 no
    C21 C22 H22B . . . 111.00 no
    H22A C22 H22B . . . 109.00 no
    C5 C23 H23A . . . 110.00 no
    C5 C23 H23B . . . 109.00 no
    C5 C23 H23C . . . 109.00 no
    H23A C23 H23B . . . 109.00 no
    H23A C23 H23C . . . 109.00 no
    H23B C23 H23C . . . 109.00 no
    C5 C24 H24A . . . 109.00 no
    C5 C24 H24B . . . 109.00 no
    C5 C24 H24C . . . 109.00 no
    H24A C24 H24B . . . 110.00 no
    H24A C24 H24C . . . 109.00 no
    H24B C24 H24C . . . 110.00 no
    C4 C25 H25 . . . 126.00 no
    C26 C25 H25 . . . 126.00 no
    C3 C26 H26 . . . 126.00 no
    C25 C26 H26 . . . 126.00 no
    C2 C27 H27A . . . 109.00 no
    C2 C27 H27B . . . 109.00 no
    C2 C27 H27C . . . 109.00 no
    H27A C27 H27B . . . 109.00 no
    H27A C27 H27C . . . 109.00 no
    H27B C27 H27C . . . 109.00 no
    C2 C28 H28A . . . 109.00 no
    C2 C28 H28B . . . 110.00 no
    C2 C28 H28C . . . 109.00 no
    H28A C28 H28B . . . 109.00 no
    H28A C28 H28C . . . 109.00 no
    H28B C28 H28C . . . 109.00 no
    C30 C31 H31 . . . 119.00 no
    C32 C31 H31 . . . 119.00 no
    C31 C32 H32 . . . 120.00 no
    C33 C32 H32 . . . 120.00 no
    C33 C34 H34 . . . 120.00 no
    C35 C34 H34 . . . 120.00 no
    C30 C35 H35 . . . 120.00 no
    C34 C35 H35 . . . 120.00 no
loop_
    _geom_torsion_atom_site_label_1
    _geom_torsion_atom_site_label_2
    _geom_torsion_atom_site_label_3
    _geom_torsion_atom_site_label_4
    _geom_torsion_site_symmetry_1
    _geom_torsion_site_symmetry_2
    _geom_torsion_site_symmetry_3
    _geom_torsion_site_symmetry_4
    _geom_torsion
    _geom_torsion_publ_flag
    C12 N1 C1 C2 . . . . 126.13(17) no
    C12 N1 C1 C14 . . . . -2.6(2) no
    C29 N1 C1 C2 . . . . -90.6(2) no
    C29 N1 C1 C14 . . . . 140.62(17) no
    C1 N1 C12 C11 . . . . -106.27(18) no
    C1 N1 C12 C13 . . . . 22.59(19) no
    C29 N1 C12 C11 . . . . 111.7(2) no
    C29 N1 C12 C13 . . . . -119.47(18) no
    C1 N1 C29 O1 . . . . 11.0(3) no
    C1 N1 C29 C30 . . . . -172.54(16) no
    C12 N1 C29 O1 . . . . 151.33(18) no
    C12 N1 C29 C30 . . . . -32.3(3) no
    C4 N2 C3 C2 . . . . 178.98(17) no
    C4 N2 C3 C26 . . . . 0.8(2) no
    C3 N2 C4 C5 . . . . -168.17(18) no
    C3 N2 C4 C25 . . . . -0.2(2) no
    C7 N3 C6 C5 . . . . -174.32(16) no
    C7 N3 C6 C22 . . . . -45.77(18) no
    C6 N3 C7 C8 . . . . 154.10(16) no
    C6 N3 C7 C21 . . . . 28.87(19) no
    C10 N4 C9 C8 . . . . -176.00(18) no
    C10 N4 C9 C18 . . . . 0.9(2) no
    C9 N4 C10 C11 . . . . 177.92(17) no
    C9 N4 C10 C17 . . . . -1.1(2) no
    N1 C1 C2 C3 . . . . -76.6(2) no
    N1 C1 C2 C27 . . . . 48.9(2) no
    N1 C1 C2 C28 . . . . 165.73(16) no
    C14 C1 C2 C3 . . . . 46.6(2) no
    C14 C1 C2 C27 . . . . 172.15(17) no
    C14 C1 C2 C28 . . . . -71.0(2) no
    N1 C1 C14 C13 . . . . -18.9(2) no
    C2 C1 C14 C13 . . . . -148.75(17) no
    C1 C2 C3 N2 . . . . 108.6(2) no
    C1 C2 C3 C26 . . . . -73.8(3) no
    C27 C2 C3 N2 . . . . -17.9(3) no
    C27 C2 C3 C26 . . . . 159.7(2) no
    C28 C2 C3 N2 . . . . -134.63(19) no
    C28 C2 C3 C26 . . . . 43.0(3) no
    N2 C3 C26 C25 . . . . -1.1(2) no
    C2 C3 C26 C25 . . . . -179.0(2) no
    N2 C4 C5 C6 . . . . -51.8(3) no
    N2 C4 C5 C23 . . . . 69.4(2) no
    N2 C4 C5 C24 . . . . -172.90(18) no
    C25 C4 C5 C6 . . . . 143.4(2) no
    C25 C4 C5 C23 . . . . -95.5(3) no
    C25 C4 C5 C24 . . . . 22.3(3) no
    N2 C4 C25 C26 . . . . -0.5(2) no
    C5 C4 C25 C26 . . . . 166.1(2) no
    C4 C5 C6 N3 . . . . 48.0(2) no
    C4 C5 C6 C22 . . . . -71.3(2) no
    C23 C5 C6 N3 . . . . -72.3(2) no
    C23 C5 C6 C22 . . . . 168.44(17) no
    C24 C5 C6 N3 . . . . 170.03(16) no
    C24 C5 C6 C22 . . . . 50.7(2) no
    N3 C6 C22 C21 . . . . 43.55(18) no
    C5 C6 C22 C21 . . . . 170.30(17) no
    N3 C7 C8 C9 . . . . -74.1(2) no
    N3 C7 C8 C19 . . . . 49.4(2) no
    N3 C7 C8 C20 . . . . 167.26(17) no
    C21 C7 C8 C9 . . . . 45.3(2) no
    C21 C7 C8 C19 . . . . 168.80(17) no
    C21 C7 C8 C20 . . . . -73.4(2) no
    N3 C7 C21 C22 . . . . -0.6(2) no
    C8 C7 C21 C22 . . . . -124.95(18) no
    C7 C8 C9 N4 . . . . 53.4(2) no
    C7 C8 C9 C18 . . . . -122.6(2) no
    C19 C8 C9 N4 . . . . -68.7(2) no
    C19 C8 C9 C18 . . . . 115.3(2) no
    C20 C8 C9 N4 . . . . 171.42(18) no
    C20 C8 C9 C18 . . . . -4.6(3) no
    N4 C9 C18 C17 . . . . -0.3(2) no
    C8 C9 C18 C17 . . . . 176.2(2) no
    N4 C10 C11 C12 . . . . 84.7(2) no
    N4 C10 C11 C15 . . . . -42.2(3) no
    N4 C10 C11 C16 . . . . -159.80(18) no
    C17 C10 C11 C12 . . . . -96.6(3) no
    C17 C10 C11 C15 . . . . 136.6(2) no
    C17 C10 C11 C16 . . . . 18.9(3) no
    N4 C10 C17 C18 . . . . 0.9(2) no
    C11 C10 C17 C18 . . . . -178.0(2) no
    C10 C11 C12 N1 . . . . -53.0(2) no
    C10 C11 C12 C13 . . . . -173.86(17) no
    C15 C11 C12 N1 . . . . 71.6(2) no
    C15 C11 C12 C13 . . . . -49.3(2) no
    C16 C11 C12 N1 . . . . -169.75(16) no
    C16 C11 C12 C13 . . . . 69.3(2) no
    N1 C12 C13 C14 . . . . -33.75(19) no
    C11 C12 C13 C14 . . . . 95.1(2) no
    C12 C13 C14 C1 . . . . 33.4(2) no
    C10 C17 C18 C9 . . . . -0.3(3) no
    C7 C21 C22 C6 . . . . -26.4(2) no
    C4 C25 C26 C3 . . . . 1.1(3) no
    O1 C29 C30 C31 . . . . 65.7(3) no
    O1 C29 C30 C35 . . . . -103.8(2) no
    N1 C29 C30 C31 . . . . -110.9(2) no
    N1 C29 C30 C35 . . . . 79.6(3) no
    C29 C30 C31 C32 . . . . -171.7(2) no
    C35 C30 C31 C32 . . . . -1.6(3) no
    C29 C30 C35 C34 . . . . 169.84(19) no
    C31 C30 C35 C34 . . . . 0.4(3) no
    C30 C31 C32 C33 . . . . 1.6(3) no
    C31 C32 C33 Cl1 . . . . 177.89(18) no
    C31 C32 C33 C34 . . . . -0.4(3) no
    Cl1 C33 C34 C35 . . . . -179.02(17) no
    C32 C33 C34 C35 . . . . -0.8(3) no
    C33 C34 C35 C30 . . . . 0.7(3) no
loop_
    _geom_hbond_atom_site_label_D
    _geom_hbond_atom_site_label_H
    _geom_hbond_atom_site_label_A
    _geom_hbond_site_symmetry_A
    _geom_hbond_distance_DH
    _geom_hbond_distance_HA
    _geom_hbond_distance_DA
    _geom_hbond_angle_DHA
    _geom_hbond_publ_flag
    N2 H2 N3 . 0.88 2.31 2.865(2) 121 yes
    N4 H4 N3 . 0.88 2.55 3.051(2) 117 yes
    C15 H15A N2 . 0.98 2.52 3.488(3) 171 yes
    C15 H15A Cg1 . 0.98 2.40 3.301(2) 152 yes
    N3 H3N O1 2_645 0.882(18) 2.257(18) 3.105(2) 161.1(18) yes
    C23 H23B O1 2_645 0.98 2.53 3.495(3) 168 yes
    C27 H27C Cg2 2_645 0.98 2.82 3.702(2) 150 yes
_iucr_refine_instructions_details
;
TITL GJ238   IPDS2  -100DEGC
CELL  0.71073 10.32240 12.03890 25.33110 90.00000 96.79800 90.00000
ZERR 4  0.00060  0.00040  0.00130  0.00000  0.00400  0.00000
LATT 1
SYMM -X+ 0.50000, Y+ 0.50000, -Z+ 0.50000
SFAC C H N O CL
UNIT 140 188 16 4 4
TEMP -100
PLAN 30
FMAP 2
L.S. 7
BOND $H
DFIX 0.88 .02 N3 H3N
HTAB
CONF
ACTA
WGHT    0.046100    0.141600
FVAR       0.37261
CL1   5    1.050315    0.596024    0.057000    11.00000    0.04172    0.06626 =
         0.04986    0.01648    0.01526   -0.01369
O1    4    0.697206    0.428929    0.239885    11.00000    0.03003    0.03497 =
         0.01896   -0.00256   -0.00321   -0.00489
N1    3    0.540538    0.365729    0.175992    11.00000    0.02047    0.01880 =
         0.01681    0.00097   -0.00124    0.00168
N2    3    0.492363    0.046977    0.194412    11.00000    0.01448    0.02117 =
         0.02131    0.00112    0.00232   -0.00046
AFIX  43
H2    2    0.578140    0.049468    0.197663    11.00000   -1.20000
AFIX   0
N3    3    0.695228   -0.048180    0.140857    11.00000    0.02212    0.02376 =
         0.01503    0.00185   -0.00042    0.00030
H3N   2    0.734521   -0.069021    0.172058    11.00000   -1.20000
N4    3    0.655252    0.188401    0.098949    11.00000    0.02212    0.02184 =
         0.01465    0.00510    0.00188   -0.00166
AFIX  43
H4    2    0.624442    0.152851    0.125139    11.00000   -1.20000
AFIX   0
C1    1    0.453178    0.340582    0.217890    11.00000    0.01992    0.02191 =
         0.02175   -0.00185    0.00352    0.00291
AFIX  13
H1    2    0.471919    0.398372    0.246118    11.00000   -1.20000
AFIX   0
C2    1    0.471337    0.224569    0.246670    11.00000    0.02226    0.02230 =
         0.01907   -0.00008    0.00386    0.00296
C3    1    0.414221    0.125388    0.214986    11.00000    0.02114    0.02148 =
         0.01828    0.00514    0.00462    0.00314
C4    1    0.418088   -0.035453    0.168181    11.00000    0.02211    0.02187 =
         0.01798    0.00446    0.00098   -0.00268
C5    1    0.477896   -0.142663    0.150889    11.00000    0.02666    0.01804 =
         0.02179   -0.00045    0.00119   -0.00406
C6    1    0.594248   -0.127261    0.118402    11.00000    0.02540    0.01778 =
         0.02367   -0.00218    0.00017    0.00164
AFIX  13
H6    2    0.637292   -0.201334    0.116504    11.00000   -1.20000
AFIX   0
C7    1    0.788588   -0.038016    0.100960    11.00000    0.02368    0.02294 =
         0.02113   -0.00095    0.00495    0.00561
AFIX  13
H7    2    0.854244   -0.099076    0.107372    11.00000   -1.20000
AFIX   0
C8    1    0.862813    0.074315    0.103941    11.00000    0.01961    0.02829 =
         0.02226    0.00112    0.00390    0.00046
C9    1    0.774560    0.167472    0.081522    11.00000    0.02034    0.02302 =
         0.02022   -0.00054    0.00288   -0.00345
C10   1    0.590956    0.272545    0.069751    11.00000    0.02402    0.01959 =
         0.01629   -0.00004   -0.00241   -0.00362
C11   1    0.455138    0.311359    0.078616    11.00000    0.02187    0.02263 =
         0.01772    0.00316   -0.00339   -0.00211
C12   1    0.464459    0.398161    0.124362    11.00000    0.02291    0.01898 =
         0.02227    0.00511   -0.00379   -0.00004
AFIX  13
H12   2    0.508122    0.465303    0.111366    11.00000   -1.20000
AFIX   0
C13   1    0.335466    0.437965    0.142878    11.00000    0.02465    0.02312 =
         0.03399    0.00201    0.00011    0.00494
AFIX  23
H13A  2    0.341501    0.517127    0.153465    11.00000   -1.20000
H13B  2    0.262403    0.429001    0.114149    11.00000   -1.20000
AFIX   0
C14   1    0.315224    0.364496    0.190480    11.00000    0.02395    0.02446 =
         0.02832    0.00248    0.00485    0.00652
AFIX  23
H14A  2    0.270291    0.294637    0.178590    11.00000   -1.20000
H14B  2    0.262623    0.403635    0.214932    11.00000   -1.20000
AFIX   0
C15   1    0.367950    0.211721    0.086907    11.00000    0.02375    0.02626 =
         0.02405    0.00111   -0.00334   -0.00346
AFIX 137
H15A  2    0.402006    0.172777    0.119603    11.00000   -1.50000
H15B  2    0.366921    0.160989    0.056605    11.00000   -1.50000
H15C  2    0.279041    0.237533    0.089828    11.00000   -1.50000
AFIX   0
C16   1    0.395177    0.372685    0.028263    11.00000    0.02929    0.03181 =
         0.02431    0.00644   -0.00476    0.00071
AFIX 137
H16A  2    0.396665    0.324037   -0.002678    11.00000   -1.50000
H16B  2    0.445844    0.439962    0.023355    11.00000   -1.50000
H16C  2    0.304837    0.393108    0.032047    11.00000   -1.50000
AFIX   0
C17   1    0.672443    0.306650    0.033832    11.00000    0.03298    0.02699 =
         0.02072    0.00586    0.00211   -0.00278
AFIX  43
H17   2    0.655139    0.364501    0.008471    11.00000   -1.20000
AFIX   0
C18   1    0.786435    0.240856    0.041108    11.00000    0.02896    0.03353 =
         0.02238    0.00306    0.00872   -0.00417
AFIX  43
H18   2    0.858862    0.246551    0.021357    11.00000   -1.20000
AFIX   0
C19   1    0.918873    0.096792    0.161658    11.00000    0.02185    0.03067 =
         0.02970    0.00262   -0.00171    0.00032
AFIX 137
H19A  2    0.969562    0.032284    0.175771    11.00000   -1.50000
H19B  2    0.847346    0.110207    0.183076    11.00000   -1.50000
H19C  2    0.975586    0.162268    0.163061    11.00000   -1.50000
AFIX   0
C20   1    0.976388    0.063251    0.070073    11.00000    0.02630    0.04313 =
         0.03792    0.00441    0.01046    0.00405
AFIX 137
H20A  2    0.941772    0.047114    0.033165    11.00000   -1.50000
H20B  2    1.033978    0.002665    0.084013    11.00000   -1.50000
H20C  2    1.025769    0.132925    0.071464    11.00000   -1.50000
AFIX   0
C21   1    0.704676   -0.060595    0.047202    11.00000    0.03246    0.02791 =
         0.02164   -0.00388    0.00302   -0.00338
AFIX  23
H21A  2    0.704712    0.004753    0.023479    11.00000   -1.20000
H21B  2    0.738411   -0.125596    0.029164    11.00000   -1.20000
AFIX   0
C22   1    0.566628   -0.083563    0.061592    11.00000    0.02946    0.02539 =
         0.02200   -0.00294   -0.00046   -0.00159
AFIX  23
H22A  2    0.513687   -0.014821    0.060131    11.00000   -1.20000
H22B  2    0.521106   -0.139825    0.037644    11.00000   -1.20000
AFIX   0
C23   1    0.524219   -0.209356    0.201808    11.00000    0.03136    0.02300 =
         0.02946    0.00359    0.00516    0.00120
AFIX 137
H23A  2    0.451363   -0.218571    0.222962    11.00000   -1.50000
H23B  2    0.595264   -0.169238    0.222750    11.00000   -1.50000
H23C  2    0.555387   -0.282528    0.191984    11.00000   -1.50000
AFIX   0
C24   1    0.373139   -0.210466    0.116734    11.00000    0.03105    0.02946 =
         0.03062   -0.00360    0.00435   -0.00830
AFIX 137
H24A  2    0.334854   -0.165167    0.086723    11.00000   -1.50000
H24B  2    0.304777   -0.232417    0.138391    11.00000   -1.50000
H24C  2    0.412997   -0.277044    0.103313    11.00000   -1.50000
AFIX   0
C25   1    0.290563   -0.009104    0.172323    11.00000    0.02000    0.02504 =
         0.03049    0.00717   -0.00148   -0.00467
AFIX  43
H25   2    0.216480   -0.050537    0.157788    11.00000   -1.20000
AFIX   0
C26   1    0.288045    0.090255    0.201916    11.00000    0.02032    0.02521 =
         0.03222    0.00668    0.00618    0.00239
AFIX  43
H26   2    0.212115    0.126454    0.211159    11.00000   -1.20000
AFIX   0
C27   1    0.615129    0.202305    0.265884    11.00000    0.02886    0.02090 =
         0.02525   -0.00014   -0.00499    0.00270
AFIX 137
H27A  2    0.648172    0.260087    0.291223    11.00000   -1.50000
H27B  2    0.665510    0.203013    0.235435    11.00000   -1.50000
H27C  2    0.623809    0.129554    0.283300    11.00000   -1.50000
AFIX   0
C28   1    0.397316    0.234311    0.295920    11.00000    0.04198    0.03173 =
         0.02488    0.00236    0.01069    0.00691
AFIX 137
H28C  2    0.403335    0.163810    0.315396    11.00000   -1.50000
H28B  2    0.305471    0.251613    0.284563    11.00000   -1.50000
H28A  2    0.436118    0.293701    0.319088    11.00000   -1.50000
AFIX   0
C29   1    0.655982    0.417962    0.192485    11.00000    0.02376    0.01582 =
         0.02220   -0.00153   -0.00062    0.00285
C30   1    0.742982    0.459279    0.152797    11.00000    0.02247    0.02043 =
         0.01870   -0.00455   -0.00365   -0.00491
C31   1    0.860829    0.404396    0.151173    11.00000    0.02401    0.02517 =
         0.03359    0.00328   -0.00033   -0.00001
AFIX  43
H31   2    0.877612    0.338019    0.171093    11.00000   -1.20000
AFIX   0
C32   1    0.954320    0.444422    0.121129    11.00000    0.02326    0.03539 =
         0.04219    0.00172    0.00380    0.00331
AFIX  43
H32   2    1.033545    0.404968    0.119730    11.00000   -1.20000
AFIX   0
C33   1    0.931174    0.542095    0.093287    11.00000    0.02845    0.03998 =
         0.02520    0.00000    0.00425   -0.01206
C34   1    0.815994    0.599631    0.094868    11.00000    0.03471    0.02633 =
         0.02352    0.00373   -0.00577   -0.00739
AFIX  43
H34   2    0.801286    0.667398    0.075889    11.00000   -1.20000
AFIX   0
C35   1    0.722010    0.558005    0.124276    11.00000    0.02568    0.02168 =
         0.02507   -0.00155   -0.00347    0.00061
AFIX  43
H35   2    0.642346    0.597163    0.125025    11.00000   -1.20000
HKLF 4
REM  GJ238   IPDS2  -100DEGC
REM R1 =  0.0534 for   4215 Fo > 4sig(Fo)  and  0.0883 for all   5906 data
REM    381 parameters refined using      1 restraints
END
WGHT      0.0436      0.1934
REM Highest difference peak  0.241,  deepest hole -0.344,  1-sigma level  0.040
Q1    1   0.9833  0.6375  0.0411  11.00000  0.05    0.24
Q2    1   0.9927  0.5583  0.0796  11.00000  0.05    0.18
Q3    1   0.8169  0.0257  0.1019  11.00000  0.05    0.18
Q4    1   0.4668  0.2779  0.2327  11.00000  0.05    0.18
Q5    1   0.6178  0.1233  0.1072  11.00000  0.05    0.18
Q6    1   0.4466 -0.0852  0.1495  11.00000  0.05    0.17
Q7    1   0.6331  0.3330  0.0638  11.00000  0.05    0.17
Q8    1   0.3539 -0.0477  0.1921  11.00000  0.05    0.17
Q9    1   0.4316  0.2338  0.2690  11.00000  0.05    0.17
Q10   1   0.3968  0.4267  0.1316  11.00000  0.05    0.16
Q11   1   0.6878  0.4187  0.1593  11.00000  0.05    0.16
Q12   1   0.5442 -0.1292  0.1355  11.00000  0.05    0.15
Q13   1   0.3460  0.1421  0.1991  11.00000  0.05    0.15
Q14   1   0.5464  0.3048  0.1583  11.00000  0.05    0.15
Q15   1   0.5328  0.0592  0.2897  11.00000  0.05    0.15
Q16   1   0.4440  0.1836  0.2287  11.00000  0.05    0.14
Q17   1   0.8238  0.1207  0.0949  11.00000  0.05    0.14
Q18   1   0.3722 -0.1759  0.0730  11.00000  0.05    0.14
Q19   1   0.9027  0.0556  0.0874  11.00000  0.05    0.14
Q20   1   0.7362  0.5371  0.1562  11.00000  0.05    0.14
Q21   1   0.9580 -0.0747  0.0145  11.00000  0.05    0.14
Q22   1   0.8036  0.4259  0.2368  11.00000  0.05    0.14
Q23   1   0.1777  0.3075  0.0797  11.00000  0.05    0.14
Q24   1   0.2365  0.3413  0.2232  11.00000  0.05    0.14
Q25   1   0.6161  0.3407  0.1789  11.00000  0.05    0.13
Q26   1   0.7126 -0.0230  0.0170  11.00000  0.05    0.13
Q27   1   0.3466  0.2949  0.0097  11.00000  0.05    0.13
Q28   1   0.5191  0.2787  0.0701  11.00000  0.05    0.13
Q29   1   0.3983  0.1519  0.1095  11.00000  0.05    0.13
Q30   1   0.6241 -0.0724  0.0413  11.00000  0.05    0.13
;
data_global
_journal_date_recd_electronic     2012-02-15
_journal_date_accepted     2012-02-16
_journal_name_full     'Acta Crystallographica, Section E'
_journal_year     2012
_journal_volume     68
_journal_issue      4
_journal_page_first     o976
_journal_page_last     o977
_journal_paper_category     QO
_journal_paper_doi     10.1107/S1600536812007003
_journal_coeditor_code     ZQ2154
_publ_contact_author_name     'Reinhard Neier'
_publ_contact_author_address
;
Institute of Chemistry
University of Neuch\^atel
Av. de Bellevaux 51
CH-2000 Neuch\^atel
Switzerland
;
_publ_contact_author_email     reinhard.neier@unine.ch
_publ_contact_author_fax     '+41 32 718 25 11'
_publ_contact_author_phone     '+41 32 718 24 28'
_publ_section_title
;
4-Chlorobenzoyl-<i>meso</i>-octamethylcalix[2]pyrrolidino[2]pyrrole: an acyl
chloride derivative of a partially reduced calix[4] pyrrole
;
loop_
    _publ_author_name
    _publ_author_footnote
    _publ_author_address
    'Journot, Guillaume' .
;
Institute of Chemistry
University of Neuch\^atel
Avenue de Bellevaux 51
CH-2000 Neuch\^atel
Switzerland
;
    'Neier, Reinhard' .
;
Institute of Chemistry
University of Neuch\^atel
Avenue de Bellevaux 51
CH-2000 Neuch\^atel
Switzerland
;
    'Stoeckli-Evans, Helen' .
;
Institute of Physics
University of Neuch\^atel
Rue Emile-Argand 11
CH-2000 Neuch\^atel
Switzerland
;
