# Supplementary material for: 4-Chloro­benzoyl-meso-octa­methyl­calix[2]pyrrolidino[2]pyrrole: an acyl chloride derivative of a partially reduced calix[4] pyrrole
Source: Acta Crystallogr Sect E Struct Rep Online. 2012 Mar 7;68(Pt 4):o976–7. doi: 10.1107/S1600536812007003 (PMC3343950; doi:10.1107/S1600536812007003)
Supplement: Supplementary file 2 [file e-68-0o976-Isup2.hkl]

# 
# h,k,l, Fc-squared, Fo-squared, sigma(Fo-squared) and status flag 
# 
data_I
_shelx_title ' GJ238   IPDS2  -100DEGC' 
_shelx_refln_list_code          4 
_shelx_F_calc_maximum      266.95 
_exptl_crystal_F_000      1240.00 
_reflns_d_resolution_high  0.8215 
 
loop_ 
 _symmetry_equiv_pos_as_xyz 
 'x, y, z' 
 '-x+1/2, y+1/2, -z+1/2' 
 '-x, -y, -z' 
 'x-1/2, -y-1/2, z-1/2' 
 
_cell_length_a    10.3224 
_cell_length_b    12.0389 
_cell_length_c    25.3311 
_cell_angle_alpha  90.000 
_cell_angle_beta   96.798 
_cell_angle_gamma  90.000 
 
_shelx_F_squared_multiplier     1.000 
 
loop_ 
 _refln_index_h 
 _refln_index_k 
 _refln_index_l 
 _refln_F_squared_calc 
 _refln_F_squared_meas 
 _refln_F_squared_sigma 
 _refln_observed_status 
   2   0   0     4021.96     3728.62     70.33 o 
   4   0   0      487.42      568.52     38.02 o 
   6   0   0        1.01       31.69     40.74 o 
   8   0   0     1711.31     1669.81     58.39 o 
  10   0   0        8.38       -2.42     32.12 o 
  12   0   0      670.69      747.93     49.01 o 
   1   1   0     6719.36     6476.23     79.33 o 
   2   1   0     8892.68     8489.83     63.21 o 
   3   1   0     1830.81     1848.57     33.63 o 
   4   1   0     5784.04     5696.71     40.01 o 
   5   1   0      737.52      727.98     25.04 o 
   6   1   0     3596.74     3589.49     30.00 o 
   7   1   0      572.29      595.36     21.16 o 
   8   1   0       43.32       66.79     25.23 o 
   9   1   0        5.45       46.46     24.01 o 
  10   1   0      487.56      423.98     22.10 o 
  11   1   0       81.00       83.06     26.62 o 
  12   1   0       13.12       37.43     26.30 o 
   0   2   0     5611.91     5456.19     67.37 o 
   1   2   0      201.09      222.22     26.10 o 
   2   2   0     2280.37     2333.14     33.03 o 
   3   2   0      120.50      125.52     21.92 o 
   4   2   0     6283.50     6286.09     39.08 o 
   5   2   0     1016.16      974.16     25.36 o 
   6   2   0        2.79       15.75     19.12 o 
   7   2   0      111.32      103.49     22.56 o 
   8   2   0     1111.51     1099.33     25.74 o 
   9   2   0       69.94       87.80     27.39 o 
  10   2   0       21.16       26.38     28.27 o 
  11   2   0        1.35       35.10     26.88 o 
  12   2   0       13.42       15.78     29.18 o 
   1   3   0        1.32        8.09     22.39 o 
   2   3   0    13468.73    13265.00     55.76 o 
   3   3   0     1155.42     1103.10     25.81 o 
   4   3   0     2291.66     2114.80     27.25 o 
   5   3   0      787.87      841.84     22.96 o 
   6   3   0      101.70       99.61     21.02 o 
   7   3   0     1923.93     1852.84     27.23 o 
   8   3   0        7.48       36.88     29.01 o 
   9   3   0      197.17      227.01     25.81 o 
  10   3   0        4.58       10.81     28.90 o 
  11   3   0       12.94       38.89     26.61 o 
  12   3   0       27.83       79.37     37.36 o 
   0   4   0     6121.92     6012.67     47.84 o 
   1   4   0     6292.25     6145.69     39.52 o 
   2   4   0     3128.73     3230.29     36.50 o 
   3   4   0     1560.38     1742.76     27.27 o 
   4   4   0       94.91      107.30     21.08 o 
   5   4   0      539.11      571.32     24.61 o 
   6   4   0        0.01       13.00     19.83 o 
   7   4   0      445.17      452.59     21.54 o 
   8   4   0      577.01      570.80     26.90 o 
   9   4   0        0.65       38.84     30.46 o 
  10   4   0      341.12      346.23     28.65 o 
  11   4   0       27.81       13.62     29.58 o 
  12   4   0        4.16       13.83     87.30 o 
   1   5   0      649.62      653.17     22.59 o 
   2   5   0        2.56       15.87     18.03 o 
   3   5   0     1580.71     1616.48     26.41 o 
   4   5   0      228.92      266.75     21.12 o 
   5   5   0        7.71       -0.67     20.36 o 
   6   5   0      712.76      758.75     22.88 o 
   7   5   0     2120.18     2019.08     40.39 o 
   8   5   0     1480.82     1350.86     33.34 o 
   9   5   0      283.22      334.52     26.43 o 
  10   5   0      561.87      596.31     32.66 o 
  11   5   0        2.48       40.15     36.28 o 
   0   6   0    12431.01    12387.63     81.33 o 
   1   6   0      202.34      207.95     20.94 o 
   2   6   0        0.34       16.88     19.30 o 
   3   6   0     2254.60     2225.74     31.18 o 
   4   6   0       51.22       61.65     20.32 o 
   5   6   0       25.26       36.94     22.25 o 
   6   6   0        6.81       39.75     18.69 o 
   7   6   0      299.49      299.63     23.98 o 
   8   6   0      199.82      194.56     27.34 o 
   9   6   0       10.48      -16.40     25.25 o 
  10   6   0        2.09       42.99     30.91 o 
  11   6   0      340.31      367.38     34.30 o 
   1   7   0     1200.91     1129.71     21.43 o 
   2   7   0     3026.11     3106.62     27.36 o 
   3   7   0      390.27      381.73     18.73 o 
   4   7   0      473.50      463.26     19.97 o 
   5   7   0       38.03       24.86     21.83 o 
   6   7   0       11.70       13.19     20.89 o 
   7   7   0        1.99        1.08     24.78 o 
   8   7   0      200.97      197.61     26.56 o 
   9   7   0       28.91       42.86     26.19 o 
  10   7   0       47.76      117.25     44.18 o 
   0   8   0     2582.56     2617.42     30.85 o 
   1   8   0      395.98      429.00     23.27 o 
   2   8   0      752.72      702.43     19.89 o 
   3   8   0     1351.61     1302.00     24.05 o 
   4   8   0       29.62       73.61     19.48 o 
   5   8   0      464.19      454.50     23.05 o 
   6   8   0      595.93      560.16     26.51 o 
   7   8   0      197.87      256.60     24.53 o 
   8   8   0        0.10       34.54     27.37 o 
   9   8   0        1.05        6.54     28.95 o 
  10   8   0      318.72      390.01     45.97 o 
   1   9   0      430.24      441.74     22.68 o 
   2   9   0        4.42        8.64     19.50 o 
   3   9   0      286.18      290.07     23.97 o 
   4   9   0     2132.95     2073.99     25.22 o 
   5   9   0      136.74      139.31     21.74 o 
   6   9   0     1100.48     1040.01     23.55 o 
   7   9   0        2.86      -22.97     29.61 o 
   8   9   0       42.27       -4.62     33.98 o 
   9   9   0       48.78       72.48     28.61 o 
   0  10   0        1.26       35.73     31.26 o 
   1  10   0       21.41       15.47     21.04 o 
   2  10   0      121.82      115.97     21.43 o 
   3  10   0      201.34      193.31     21.07 o 
   4  10   0     1109.02     1117.85     24.42 o 
   5  10   0      152.01      179.84     22.14 o 
   6  10   0       51.17       96.69     27.08 o 
   7  10   0       28.91       54.50     26.61 o 
   8  10   0        0.88       -2.03     27.03 o 
   9  10   0      328.10      314.04     29.33 o 
   1  11   0      247.64      247.76     25.53 o 
   2  11   0      310.08      312.72     22.96 o 
   3  11   0      497.10      505.88     25.15 o 
   4  11   0      381.71      372.16     24.06 o 
   5  11   0       62.61       51.30     23.22 o 
   6  11   0      102.41      139.77     26.87 o 
   7  11   0      156.06      174.41     24.37 o 
   8  11   0      117.45      150.90     28.71 o 
   0  12   0      587.07      564.10     33.08 o 
   1  12   0       47.01       73.15     25.17 o 
   2  12   0      269.30      289.11     27.40 o 
   3  12   0      212.62      242.85     26.41 o 
   4  12   0        4.83       29.69     24.86 o 
   5  12   0       80.30       64.61     29.44 o 
   6  12   0       11.11       29.20     25.54 o 
   7  12   0        0.85       39.32     28.67 o 
   1  13   0      147.92      134.59     25.44 o 
   2  13   0       12.71       76.73     42.31 o 
   3  13   0      148.60      156.82     27.88 o 
   4  13   0      507.69      532.88     26.26 o 
   5  13   0       50.11       59.63     28.20 o 
   0  14   0       53.27       71.80     40.89 o 
   1  14   0        2.93       10.02     29.08 o 
   2  14   0       21.67       57.97     27.99 o 
   3  14   0      141.34      172.60     28.54 o 
 -11   0   1      118.17      139.09     33.75 o 
  -9   0   1       90.95      123.73     32.55 o 
  -7   0   1       17.90      -16.20     34.85 o 
  -5   0   1     1201.29     1424.40     42.96 o 
  -3   0   1    13231.46    13122.42     97.38 o 
  -1   0   1    32250.18    30983.64    224.53 o 
   1   0   1        1.95       -7.87     70.26 o 
   3   0   1     1846.32     1795.51     45.48 o 
   5   0   1     1376.89     1411.81     41.25 o 
   7   0   1      626.76      605.75     63.28 o 
   9   0   1      147.44      155.09     29.02 o 
  11   0   1      757.81      694.51     36.19 o 
 -12   1   1       43.21       79.37     27.32 o 
 -11   1   1       43.39       48.95     28.13 o 
 -10   1   1      319.11      305.26     27.18 o 
  -9   1   1      634.43      664.62     22.38 o 
  -8   1   1     1473.23     1331.89     29.37 o 
  -7   1   1      209.72      224.98     24.58 o 
  -6   1   1      347.84      388.30     26.82 o 
  -5   1   1       46.25       82.87     21.62 o 
  -4   1   1       41.43       43.33     22.45 o 
  -3   1   1     1897.54     1731.54    156.20 o 
  -2   1   1     4376.06     4328.07     42.49 o 
  -1   1   1     3811.02     3684.94     49.58 o 
   0   1   1       15.02       21.50     40.22 o 
   1   1   1    17008.50    15994.53    227.07 o 
   2   1   1      244.20      215.81     28.16 o 
   3   1   1      363.97      365.17     27.34 o 
   4   1   1       30.50       41.86     22.30 o 
   5   1   1        8.53       13.58     23.92 o 
   6   1   1     1054.99     1053.57     26.58 o 
   7   1   1        1.07        9.27     22.27 o 
   8   1   1       17.00       10.76     22.83 o 
   9   1   1       13.17        7.84     28.64 o 
  10   1   1     2215.07     2071.23     28.69 o 
  11   1   1       63.67       73.44     25.47 o 
  12   1   1       11.48       76.38     31.22 o 
 -12   2   1      149.03      122.83     28.14 o 
 -11   2   1       95.12      147.37     26.91 o 
 -10   2   1       15.11       53.13     24.25 o 
  -9   2   1      766.87      741.17     24.26 o 
  -8   2   1      115.15      119.72     24.90 o 
  -7   2   1      239.47      252.24     22.90 o 
  -6   2   1     1160.72     1153.72     25.38 o 
  -5   2   1     2842.28     3140.49     36.59 o 
  -4   2   1     4071.65     4070.48     62.23 o 
  -3   2   1      296.67      311.03     21.90 o 
  -2   2   1        0.69       11.26     24.43 o 
  -1   2   1     1112.08     1061.01     31.83 o 
   0   2   1     6755.16     6562.67     56.38 o 
   1   2   1    21461.00    21009.95    174.19 o 
   2   2   1       16.17       33.13     27.79 o 
   3   2   1      443.52      455.21     24.52 o 
   4   2   1      346.25      313.94     20.53 o 
   5   2   1      692.09      662.57     25.73 o 
   6   2   1      269.72      302.59     24.33 o 
   7   2   1      718.68      711.08     22.86 o 
   8   2   1     1840.72     1739.23     26.15 o 
   9   2   1      307.36      297.62     25.08 o 
  10   2   1      416.88      363.05     24.14 o 
  11   2   1       38.91       31.31     30.49 o 
  12   2   1       22.85       52.23     32.40 o 
 -12   3   1      111.84       86.85     31.44 o 
 -11   3   1      136.70      158.55     42.26 o 
 -10   3   1       61.25       85.35     28.66 o 
  -9   3   1     2515.85     2317.87     41.91 o 
  -8   3   1      280.68      296.33     24.26 o 
  -7   3   1      499.73      465.33     23.17 o 
  -6   3   1        8.42       29.75     21.94 o 
  -5   3   1     1152.52     1289.04     25.17 o 
  -4   3   1     1298.67     1298.06     25.76 o 
  -3   3   1     2470.58     2362.41     30.81 o 
  -2   3   1       15.84       17.85     25.43 o 
  -1   3   1     7102.23     7048.60    584.46 o 
   0   3   1      827.71      851.25     24.29 o 
   1   3   1     7041.95     6789.31    428.92 o 
   2   3   1     1455.69     1501.71     28.78 o 
   3   3   1     2932.38     2665.95     29.37 o 
   4   3   1       71.64       99.54     19.90 o 
   5   3   1     6084.33     6146.55     39.72 o 
   6   3   1      155.28      193.71     22.77 o 
   7   3   1       55.94       99.08     24.59 o 
   8   3   1      847.68      808.96     32.09 o 
   9   3   1      835.46      876.50     26.44 o 
  10   3   1      155.04      185.14     31.09 o 
  11   3   1       58.75       33.74     34.10 o 
  12   3   1       52.01      103.11     34.30 o 
 -12   4   1       31.71       39.38     35.01 o 
 -11   4   1       17.73       87.63     31.89 o 
 -10   4   1        2.25        0.10     24.87 o 
  -9   4   1       78.42       89.31     31.32 o 
  -8   4   1      101.27      101.96     21.34 o 
  -7   4   1      332.46      337.80     22.14 o 
  -6   4   1      170.15      160.84     19.76 o 
  -5   4   1      895.21      901.19     24.11 o 
  -4   4   1      444.45      477.74     21.10 o 
  -3   4   1      726.79      797.94     23.15 o 
  -2   4   1     8074.86     8097.61     39.55 o 
  -1   4   1       81.01       83.37     21.18 o 
   0   4   1     1742.67     1832.20     24.52 o 
   1   4   1      295.16      256.56     20.84 o 
   2   4   1     6080.65     6167.81     52.42 o 
   3   4   1      141.14      119.35     21.02 o 
   4   4   1     1364.35     1320.81     24.67 o 
   5   4   1      480.28      468.13     21.91 o 
   6   4   1       16.69        6.72     21.20 o 
   7   4   1       84.36       95.90     23.24 o 
   8   4   1        9.44       24.74     26.11 o 
   9   4   1       16.24       58.35     30.06 o 
  10   4   1       22.98       58.25     27.13 o 
  11   4   1       41.01       36.45     29.58 o 
 -11   5   1      117.67      147.29     30.43 o 
 -10   5   1      238.18      249.34     28.63 o 
  -9   5   1      270.96      284.01     31.64 o 
  -8   5   1       58.16       77.72     22.29 o 
  -7   5   1     1252.44     1134.69     26.09 o 
  -6   5   1      851.10      875.43     20.37 o 
  -5   5   1       21.31       37.80     18.19 o 
  -4   5   1      290.07      311.49     22.60 o 
  -3   5   1     2385.85     2473.63     25.94 o 
  -2   5   1       69.01       31.77     19.41 o 
  -1   5   1        3.40        8.83     18.05 o 
   0   5   1     4668.66     4351.29     33.20 o 
   1   5   1      158.68      159.37     19.92 o 
   2   5   1      361.05      460.45     20.13 o 
   3   5   1     1900.99     2146.81     26.05 o 
   4   5   1      204.61      198.27     22.02 o 
   5   5   1      232.44      288.36     21.10 o 
   6   5   1       66.15      118.31     21.11 o 
   7   5   1        2.74       25.18     24.63 o 
   8   5   1       54.07       72.75     24.62 o 
   9   5   1      298.40      241.46     24.81 o 
  10   5   1      101.20       27.21     30.42 o 
  11   5   1       67.90      108.06     27.89 o 
 -11   6   1       29.04       99.45     31.44 o 
 -10   6   1        4.54       56.29     42.46 o 
  -9   6   1       68.92      100.69     32.16 o 
  -8   6   1      904.33      876.05     26.97 o 
  -7   6   1        0.03        6.31     24.19 o 
  -6   6   1      658.87      673.80     20.89 o 
  -5   6   1       66.18       84.38     20.79 o 
  -4   6   1        1.10       -8.46     23.59 o 
  -3   6   1       11.04        4.52     21.76 o 
  -2   6   1     3873.11     4039.89     28.57 o 
  -1   6   1      319.46      281.66     18.79 o 
   0   6   1        2.23        3.76     18.05 o 
   1   6   1     6268.86     6396.05     34.90 o 
   2   6   1      866.69      873.63     23.99 o 
   3   6   1       30.05        5.27     21.58 o 
   4   6   1       62.14       30.99     20.00 o 
   5   6   1       98.83      137.86     21.15 o 
   6   6   1       99.57       85.62     21.70 o 
   7   6   1      232.14      226.59     20.34 o 
   8   6   1      172.55      255.94     31.15 o 
   9   6   1      562.29      584.76     32.95 o 
  10   6   1       95.50      141.00     31.27 o 
  11   6   1       88.30      125.63     29.98 o 
 -10   7   1       14.72       90.84     35.59 o 
  -9   7   1        2.97       22.84     29.78 o 
  -8   7   1      380.68      378.84     23.92 o 
  -7   7   1      752.43      706.54     26.92 o 
  -6   7   1      333.11      304.02     22.50 o 
  -5   7   1       63.47       66.96     20.10 o 
  -4   7   1       18.46       19.05     19.56 o 
  -3   7   1      236.34      226.21     19.24 o 
  -2   7   1      559.32      587.79     20.92 o 
  -1   7   1       86.68      102.02     17.66 o 
   0   7   1       20.50       39.08     16.56 o 
   1   7   1      130.15      130.09     20.71 o 
   2   7   1      140.35      142.78     21.92 o 
   3   7   1      137.86      116.82     18.88 o 
   4   7   1      628.19      594.96     20.98 o 
   5   7   1      868.75      847.22     25.33 o 
   6   7   1       35.26       34.62     22.08 o 
   7   7   1       69.00       73.77     25.13 o 
   8   7   1       34.28       24.90     24.83 o 
   9   7   1        7.11      -19.74     28.52 o 
  10   7   1       14.75       15.23     48.51 o 
 -10   8   1        4.94      -30.58     30.58 o 
  -9   8   1      213.83      213.80     42.11 o 
  -8   8   1      655.73      644.32     24.45 o 
  -7   8   1       92.78       96.09     21.78 o 
  -6   8   1      548.08      545.02     23.51 o 
  -5   8   1      685.20      754.78     25.37 o 
  -4   8   1      132.06      154.45     18.15 o 
  -3   8   1     1262.26     1284.71     23.76 o 
  -2   8   1       40.94       48.62     19.59 o 
  -1   8   1     2024.63     2012.79     24.47 o 
   0   8   1     1311.54     1304.60     21.07 o 
   1   8   1     2418.22     2496.31     25.71 o 
   2   8   1      136.28      157.79     22.67 o 
   3   8   1      299.81      326.37     21.89 o 
   4   8   1      411.22      406.68     21.34 o 
   5   8   1      463.36      479.88     22.89 o 
   6   8   1       29.59       47.82     29.22 o 
   7   8   1       10.17       15.52     26.34 o 
   8   8   1        2.00       -9.26     29.67 o 
   9   8   1       19.29       19.96     37.56 o 
  10   8   1      119.40      100.79     34.85 o 
  -9   9   1        0.04       19.65     26.97 o 
  -8   9   1        9.85       51.73     28.55 o 
  -7   9   1        7.12       28.42     23.66 o 
  -6   9   1      176.95      183.18     21.69 o 
  -5   9   1      765.35      731.67     23.89 o 
  -4   9   1      527.48      516.09     21.17 o 
  -3   9   1     1045.42     1081.84     22.18 o 
  -2   9   1      628.27      584.95     22.62 o 
  -1   9   1      140.56      156.05     21.57 o 
   0   9   1      422.06      403.81     21.86 o 
   1   9   1       48.07       44.31     21.52 o 
   2   9   1      120.00      104.09     21.65 o 
   3   9   1       58.52       62.05     20.87 o 
   4   9   1       48.48       75.63     21.18 o 
   5   9   1       75.30       79.80     20.60 o 
   6   9   1        4.88        6.26     24.03 o 
   7   9   1        4.44        8.89     26.84 o 
   8   9   1       15.92       21.86     27.18 o 
   9   9   1       13.07       54.69     33.73 o 
  -9  10   1       11.65       38.15     34.45 o 
  -8  10   1        0.01       33.92     26.72 o 
  -7  10   1        8.23       26.84     28.53 o 
  -6  10   1       54.86       76.30     27.14 o 
  -5  10   1      603.74      614.89     24.05 o 
  -4  10   1       37.23       54.89     21.06 o 
  -3  10   1      339.81      363.75     20.34 o 
  -2  10   1       49.10       72.22     20.28 o 
  -1  10   1      101.90      152.43     22.43 o 
   0  10   1       22.50       23.45     22.53 o 
   1  10   1       43.81       52.87     19.92 o 
   2  10   1       21.06       37.56     20.22 o 
   3  10   1      803.75      752.83     23.88 o 
   4  10   1      419.33      417.34     25.77 o 
   5  10   1      432.94      469.02     22.60 o 
   6  10   1       57.93       51.55     22.37 o 
   7  10   1       12.23       62.66     23.68 o 
   8  10   1       58.27      103.23     25.53 o 
   9  10   1        0.52       11.24     32.71 o 
  -8  11   1      241.52      247.65     27.47 o 
  -7  11   1       16.16       31.72     25.35 o 
  -6  11   1      251.85      297.45     27.28 o 
  -5  11   1       20.49       51.54     27.47 o 
  -4  11   1      253.32      260.53     25.47 o 
  -3  11   1       91.03       99.41     23.31 o 
  -2  11   1        5.98       74.10     25.32 o 
  -1  11   1        7.47       39.65     21.88 o 
   0  11   1      141.74      159.69     23.84 o 
   1  11   1        0.20       -5.50     21.79 o 
   2  11   1      145.47      149.30     22.37 o 
   3  11   1       11.88       -0.50     20.69 o 
   4  11   1      895.26      787.41     26.36 o 
   5  11   1       12.85       32.98     24.28 o 
   6  11   1      178.88      144.86     23.00 o 
   7  11   1        6.40       -9.55     26.83 o 
   8  11   1       18.76       28.01     28.70 o 
  -7  12   1       24.32       72.93     25.92 o 
  -6  12   1        7.57      -24.22     24.22 o 
  -5  12   1      248.31      297.82     26.00 o 
  -4  12   1      153.82      225.84     23.63 o 
  -3  12   1      330.62      324.28     25.03 o 
  -2  12   1      291.87      298.08     25.76 o 
  -1  12   1      466.52      506.45     27.16 o 
   0  12   1      141.27      118.68     29.15 o 
   1  12   1      351.89      334.18     24.24 o 
   2  12   1       48.84       63.15     22.69 o 
   3  12   1       12.93       37.85     21.95 o 
   4  12   1       45.66       79.92     23.64 o 
   5  12   1      548.11      552.85     25.69 o 
   6  12   1      124.47      136.86     27.24 o 
   7  12   1        0.05       24.60     26.94 o 
  -5  13   1      136.30      139.01     26.82 o 
  -4  13   1      335.56      319.25     27.36 o 
  -3  13   1      129.64      135.68     26.21 o 
  -2  13   1      196.04      137.49     27.26 o 
  -1  13   1      374.86      416.76     26.08 o 
   0  13   1       57.59       44.52     28.75 o 
   1  13   1      316.33      321.23     29.49 o 
   2  13   1      297.04      295.41     31.86 o 
   3  13   1       15.48       28.98     26.24 o 
   4  13   1       13.77       62.00     25.65 o 
   5  13   1       20.32       69.87     32.36 o 
  -3  14   1       16.53       47.61     28.63 o 
  -2  14   1        1.63       71.85     31.16 o 
  -1  14   1        5.94       31.68     33.41 o 
   0  14   1       23.43       59.42     33.55 o 
   1  14   1      267.39      249.81     31.57 o 
   2  14   1       69.47       86.65     27.59 o 
   3  14   1      364.79      362.77     29.14 o 
 -12   0   2       21.33       48.41     36.74 o 
 -10   0   2     1565.00     1486.40     71.72 o 
  -8   0   2      295.72      264.84     25.61 o 
  -6   0   2      424.87      478.45     31.12 o 
  -4   0   2        8.22       12.32     33.87 o 
  -2   0   2    13592.58    12809.20    109.65 o 
   0   0   2     4291.55     4224.25    123.48 o 
   2   0   2     7015.91     7475.38     88.30 o 
   4   0   2      724.52      663.57     43.95 o 
   6   0   2      253.53      267.70     41.02 o 
   8   0   2       27.31       18.30     30.48 o 
  10   0   2        8.59       58.05     34.69 o 
  12   0   2       28.90       37.15     41.23 o 
 -12   1   2       98.22      134.07     32.97 o 
 -11   1   2       49.13       53.86     26.17 o 
 -10   1   2        8.56        6.44     24.87 o 
  -9   1   2     1794.48     1680.15     26.48 o 
  -8   1   2        2.05       17.38     22.79 o 
  -7   1   2        1.28        9.05     24.18 o 
  -6   1   2      392.18      423.96     25.07 o 
  -5   1   2      211.38      178.99     27.65 o 
  -4   1   2       37.79       58.87     20.59 o 
  -3   1   2      255.86      243.62     25.48 o 
  -2   1   2      362.89      386.32     28.87 o 
  -1   1   2      391.14      347.82     31.93 o 
   0   1   2     7986.76     7852.81     77.69 o 
   1   1   2       43.79       24.16     30.96 o 
   2   1   2      424.91      400.86     24.44 o 
   3   1   2     1921.38     1892.11     32.72 o 
   4   1   2       12.74       -2.53     21.81 o 
   5   1   2      271.10      341.26     24.86 o 
   6   1   2      127.85      138.29     24.09 o 
   7   1   2     1571.72     1351.25     27.46 o 
   8   1   2       91.12      101.33     23.22 o 
   9   1   2      860.37      792.98     23.36 o 
  10   1   2      907.13      903.41     26.86 o 
  11   1   2      141.43      191.39     30.92 o 
  12   1   2       95.40      104.41     29.36 o 
 -12   2   2      222.62      295.65     32.69 o 
 -11   2   2      148.62      162.64     28.26 o 
 -10   2   2        6.95       72.88     25.91 o 
  -9   2   2      435.61      443.15     25.57 o 
  -8   2   2      120.04      158.04     21.90 o 
  -7   2   2     1851.49     1717.54     26.89 o 
  -6   2   2       36.06       60.12     21.93 o 
  -5   2   2        0.92       22.76     24.42 o 
  -4   2   2      496.42      497.13     25.36 o 
  -3   2   2       51.79       34.66     20.60 o 
  -2   2   2     3410.51     3308.29     37.73 o 
  -1   2   2    47231.23    45933.00    283.28 o 
   0   2   2       15.15       21.56     26.46 o 
   1   2   2    25655.92    24840.88    216.31 o 
   2   2   2    17042.47    17318.63    214.37 o 
   3   2   2     2496.80     2478.62     29.44 o 
   4   2   2     1038.95     1146.83     26.02 o 
   5   2   2     1256.15     1201.61     27.07 o 
   6   2   2      219.27      222.95     21.17 o 
   7   2   2      298.63      319.15     25.43 o 
   8   2   2       67.71       94.26     23.44 o 
   9   2   2      558.56      524.58     25.94 o 
  10   2   2      446.88      409.04     29.40 o 
  11   2   2       95.82      124.78     28.89 o 
  12   2   2       18.02       46.90     29.71 o 
 -12   3   2       51.49      121.11     31.37 o 
 -11   3   2      254.75      273.29     31.22 o 
 -10   3   2      161.48      168.97     32.50 o 
  -9   3   2      156.39      171.75     23.78 o 
  -8   3   2     2868.32     2705.50     31.02 o 
  -7   3   2        1.58        1.80     22.67 o 
  -6   3   2     3768.74     3717.14     32.32 o 
  -5   3   2     4154.84     4464.04     33.86 o 
  -4   3   2     1215.85     1213.64     24.19 o 
  -3   3   2     1088.27     1030.97     25.62 o 
  -2   3   2    10035.53     9805.77     67.02 o 
  -1   3   2      144.75      110.66     21.31 o 
   0   3   2      432.06      416.90     30.87 o 
   1   3   2     1604.37     1465.69     34.38 o 
   2   3   2       67.34       69.87     22.99 o 
   3   3   2      304.34      325.54     23.26 o 
   4   3   2     3296.87     3491.71     29.65 o 
   5   3   2      554.63      595.01     21.25 o 
   6   3   2        2.14       19.28     24.09 o 
   7   3   2       28.65       51.20     24.54 o 
   8   3   2      272.45      274.24     21.62 o 
   9   3   2       93.08       83.39     23.59 o 
  10   3   2      181.85      191.03     27.03 o 
  11   3   2       20.63       77.41     39.08 o 
  12   3   2        1.37       16.53     35.19 o 
 -12   4   2      135.01      175.25     37.26 o 
 -11   4   2      232.87      277.34     29.99 o 
 -10   4   2        0.04       -6.36     27.18 o 
  -9   4   2      875.77      888.58     30.04 o 
  -8   4   2      100.24      107.78     23.65 o 
  -7   4   2        0.59       18.88     21.27 o 
  -6   4   2       31.45       59.98     22.02 o 
  -5   4   2     3055.35     3040.98     30.29 o 
  -4   4   2      869.92      886.25     23.97 o 
  -3   4   2     3853.88     3927.09     54.24 o 
  -2   4   2     1145.22     1086.18     23.24 o 
  -1   4   2     3743.95     3674.90     29.66 o 
   0   4   2       38.98       30.47     17.33 o 
   1   4   2        2.84       20.59     19.49 o 
   2   4   2     1261.82     1321.09     26.24 o 
   3   4   2      239.62      284.56     23.46 o 
   4   4   2      290.81      281.79     21.85 o 
   5   4   2      421.04      402.07     24.31 o 
   6   4   2      111.78      113.69     19.99 o 
   7   4   2        7.31       35.44     24.77 o 
   8   4   2       95.32      130.79     22.69 o 
   9   4   2      831.12      908.48     29.45 o 
  10   4   2       11.41      -22.67     29.79 o 
  11   4   2       23.59       35.80     32.34 o 
 -11   5   2        3.25       54.79     38.50 o 
 -10   5   2      497.96      476.37     30.81 o 
  -9   5   2      403.43      386.70     25.94 o 
  -8   5   2      856.89      821.56     25.85 o 
  -7   5   2      890.39      827.84     25.50 o 
  -6   5   2     1253.65     1211.69     24.99 o 
  -5   5   2     1941.46     1960.15     25.95 o 
  -4   5   2      549.19      552.80     20.77 o 
  -3   5   2     3480.72     3562.38     34.91 o 
  -2   5   2     3295.46     3373.86     29.73 o 
  -1   5   2     8256.91     8444.93     35.98 o 
   0   5   2      973.77      981.71     21.60 o 
   1   5   2     3689.89     3709.07     31.51 o 
   2   5   2      117.52      100.56     21.23 o 
   3   5   2     2072.90     2120.43     30.33 o 
   4   5   2      804.75      848.17     23.91 o 
   5   5   2        8.05      -22.24     22.24 o 
   6   5   2       78.37      101.11     24.52 o 
   7   5   2       56.04       87.06     21.76 o 
   8   5   2     1118.17      992.90     28.41 o 
   9   5   2       62.74      175.71     58.45 o 
  10   5   2       14.61       14.01     29.67 o 
  11   5   2        0.83       42.34     32.46 o 
 -11   6   2      123.19       74.46     29.30 o 
 -10   6   2       55.64       90.68     29.10 o 
  -9   6   2      458.81      386.56     29.66 o 
  -8   6   2      981.13      885.74     24.44 o 
  -7   6   2      688.80      642.95     22.31 o 
  -6   6   2       68.19       64.48     21.64 o 
  -5   6   2       33.63       17.87     22.13 o 
  -4   6   2      714.24      695.59     25.05 o 
  -3   6   2     1176.01     1188.04     21.57 o 
  -2   6   2      943.60      916.60     22.00 o 
  -1   6   2      729.87      675.99     20.67 o 
   0   6   2       14.60       40.87     18.69 o 
   1   6   2       37.00       11.82     20.83 o 
   2   6   2     1685.04     1783.05     24.31 o 
   3   6   2      336.35      346.14     21.38 o 
   4   6   2       60.50       53.70     24.00 o 
   5   6   2     1463.83     1449.58     24.51 o 
   6   6   2     1908.11     1826.53     25.89 o 
   7   6   2     1015.48      973.18     23.46 o 
   8   6   2       40.33       67.17     25.49 o 
   9   6   2      346.29      260.58     27.70 o 
  10   6   2       35.21       99.08     34.27 o 
  11   6   2       21.06        4.68     31.31 o 
 -11   7   2       16.88       23.11     49.87 o 
 -10   7   2      383.84      313.90     28.63 o 
  -9   7   2        0.18       64.60     29.96 o 
  -8   7   2      142.38      207.98     26.69 o 
  -7   7   2       98.80      102.34     27.31 o 
  -6   7   2       14.21       34.64     23.77 o 
  -5   7   2       83.88       90.53     23.16 o 
  -4   7   2       47.48       69.05     20.96 o 
  -3   7   2      418.55      412.75     20.63 o 
  -2   7   2      386.71      402.88     19.06 o 
  -1   7   2      463.02      534.98     19.59 o 
   0   7   2        2.29        8.15     19.30 o 
   1   7   2      118.89      154.11     19.72 o 
   2   7   2      439.39      425.71     21.53 o 
   3   7   2     1287.16     1302.74     22.00 o 
   4   7   2      171.81      171.87     24.72 o 
   5   7   2      893.38      888.48     29.14 o 
   6   7   2      467.21      499.81     21.87 o 
   7   7   2     1642.85     1596.70     33.26 o 
   8   7   2      721.50      682.74     26.60 o 
   9   7   2       83.84      138.37     28.20 o 
  10   7   2      346.82      388.08     30.90 o 
 -10   8   2      192.03      246.82     47.56 o 
  -9   8   2       23.50        4.79     31.65 o 
  -8   8   2      502.30      494.05     26.63 o 
  -7   8   2      149.99      104.02     31.73 o 
  -6   8   2       58.42       76.84     21.10 o 
  -5   8   2      323.07      326.18     21.30 o 
  -4   8   2     1973.30     2012.12     24.31 o 
  -3   8   2      136.80      164.35     22.75 o 
  -2   8   2       15.98       10.27     20.71 o 
  -1   8   2      761.26      755.12     20.33 o 
   0   8   2       87.61      107.88     18.09 o 
   1   8   2      140.96      142.10     19.13 o 
   2   8   2      128.32      142.58     22.62 o 
   3   8   2      684.29      671.01     20.60 o 
   4   8   2     1644.19     1607.01     25.12 o 
   5   8   2       19.81       17.01     19.92 o 
   6   8   2      135.80      186.59     23.59 o 
   7   8   2      155.42      234.96     34.06 o 
   8   8   2        1.23       59.55     36.54 o 
   9   8   2       56.04       87.45     35.07 o 
  10   8   2        1.76       95.51     34.72 o 
  -9   9   2        1.05        9.35     33.14 o 
  -8   9   2        8.21       55.11     28.29 o 
  -7   9   2       73.86       82.87     22.64 o 
  -6   9   2      163.44      174.63     20.96 o 
  -5   9   2     1093.93     1049.15     25.12 o 
  -4   9   2       13.18       29.93     22.13 o 
  -3   9   2      912.19      939.52     25.08 o 
  -2   9   2       67.85       76.52     19.18 o 
  -1   9   2     1060.38      984.72     22.36 o 
   0   9   2      767.86      780.44     20.54 o 
   1   9   2      180.35      195.01     20.54 o 
   2   9   2      455.10      458.96     21.11 o 
   3   9   2        0.09        2.60     20.70 o 
   4   9   2      892.33      873.39     21.87 o 
   5   9   2      710.49      678.90     24.14 o 
   6   9   2       66.64       76.58     26.52 o 
   7   9   2      137.41      118.80     24.04 o 
   8   9   2        0.98        9.47     28.92 o 
   9   9   2       65.43       76.36     30.41 o 
  -9  10   2       81.33      104.02     28.41 o 
  -8  10   2       36.16       21.38     32.60 o 
  -7  10   2       56.10       73.83     26.35 o 
  -6  10   2      257.02      288.32     22.94 o 
  -5  10   2      100.78      110.47     23.10 o 
  -4  10   2      448.93      496.44     24.33 o 
  -3  10   2      563.72      524.50     21.90 o 
  -2  10   2      239.82      249.25     25.23 o 
  -1  10   2        4.00       24.63     24.55 o 
   0  10   2      161.53      172.61     21.27 o 
   1  10   2      375.50      375.02     24.72 o 
   2  10   2      573.16      543.54     25.14 o 
   3  10   2      201.66      214.51     20.85 o 
   4  10   2      147.92      179.44     20.04 o 
   5  10   2      567.56      522.96     22.71 o 
   6  10   2        0.04       41.08     25.12 o 
   7  10   2       45.89      102.85     26.89 o 
   8  10   2      604.29      586.40     25.43 o 
  -8  11   2        4.38       34.03     26.73 o 
  -7  11   2        0.20       34.97     25.45 o 
  -6  11   2      277.60      247.99     27.34 o 
  -5  11   2      668.09      630.75     28.52 o 
  -4  11   2      339.15      301.17     25.57 o 
  -3  11   2     2079.25     2010.21     38.46 o 
  -2  11   2       14.97       34.62     21.45 o 
  -1  11   2      598.75      613.68     31.05 o 
   0  11   2      259.74      251.14     23.90 o 
   1  11   2      808.70      776.51     21.81 o 
   2  11   2       19.56       20.32     22.37 o 
   3  11   2      312.51      359.96     25.57 o 
   4  11   2      185.77      211.95     25.02 o 
   5  11   2     2084.74     1952.90     27.13 o 
   6  11   2       50.86       86.46     27.01 o 
   7  11   2        0.63       27.20     26.53 o 
   8  11   2        2.56       33.09     28.77 o 
  -7  12   2      248.22      248.05     27.49 o 
  -6  12   2      190.90      201.63     31.06 o 
  -5  12   2       30.18       32.91     23.27 o 
  -4  12   2      494.35      450.21     25.95 o 
  -3  12   2       95.39       86.86     24.34 o 
  -2  12   2      340.45      344.20     24.39 o 
  -1  12   2       47.99       55.06     24.45 o 
   0  12   2      113.65      110.16     25.12 o 
   1  12   2        1.93       20.72     23.40 o 
   2  12   2      113.49      108.07     27.50 o 
   3  12   2      562.19      490.65     29.39 o 
   4  12   2       16.62       24.97     28.46 o 
   5  12   2       31.38       52.67     25.90 o 
   6  12   2       37.05       91.84     30.62 o 
   7  12   2      106.34      220.82     39.32 o 
  -5  13   2       12.99       34.66     29.17 o 
  -4  13   2       37.44       85.27     26.69 o 
  -3  13   2        1.32       20.47     27.72 o 
  -2  13   2       99.24      128.74     26.10 o 
  -1  13   2       61.68       75.24     25.45 o 
   0  13   2       39.35       63.75     26.44 o 
   1  13   2      131.08      108.26     25.96 o 
   2  13   2       23.29       77.65     25.65 o 
   3  13   2       29.17       38.39     26.45 o 
   4  13   2        0.47      -17.06     29.24 o 
   5  13   2       29.69       43.07     24.39 o 
  -3  14   2      154.59      138.22     30.20 o 
  -2  14   2       10.01      -23.00     33.88 o 
  -1  14   2      171.17      171.33     29.56 o 
   0  14   2      189.25      176.63     29.61 o 
   1  14   2        3.18       15.02     29.04 o 
   2  14   2        0.75       64.79     32.37 o 
   3  14   2      398.22      373.43     32.76 o 
 -11   0   3       73.10      103.59     42.20 o 
  -9   0   3      633.64      591.73     34.41 o 
  -7   0   3      134.83      150.40     34.98 o 
  -5   0   3     4841.07     4900.62    135.70 o 
  -3   0   3     5426.96     5294.43     85.06 o 
  -1   0   3      330.47      324.24     52.21 o 
   1   0   3    71263.51    67821.32    297.73 o 
   3   0   3      374.18      252.12     44.79 o 
   5   0   3    11377.48    12356.59    162.13 o 
   7   0   3      481.52      480.06     27.74 o 
   9   0   3      787.89      787.26     31.05 o 
  11   0   3       56.91      131.24     36.91 o 
 -12   1   3       38.96       18.29     28.87 o 
 -11   1   3       10.74       39.12     32.43 o 
 -10   1   3     2961.77     2712.79     32.75 o 
  -9   1   3      357.52      331.81     23.20 o 
  -8   1   3        9.52       24.97     24.72 o 
  -7   1   3       87.73       82.24     19.89 o 
  -6   1   3      911.09      876.05     22.19 o 
  -5   1   3      660.80      614.89     24.50 o 
  -4   1   3      214.89      142.43     19.66 o 
  -3   1   3     3718.13     3616.22     39.53 o 
  -2   1   3        6.24        5.21     24.87 o 
  -1   1   3     2068.96     2071.90     40.70 o 
   0   1   3     1068.50     1104.92     42.93 o 
   1   1   3       36.86       30.16     26.63 o 
   2   1   3     7664.88     7827.94     90.14 o 
   3   1   3      646.34      625.38     27.80 o 
   4   1   3      622.89      532.43     25.36 o 
   5   1   3        0.03       -1.34     20.56 o 
   6   1   3       45.12       36.48     23.57 o 
   7   1   3      970.04      986.16     25.17 o 
   8   1   3      176.15      188.33     22.06 o 
   9   1   3     1546.95     1452.62     33.41 o 
  10   1   3      117.44      134.51     23.30 o 
  11   1   3       27.35       50.79     31.00 o 
  12   1   3      156.04      184.85     31.69 o 
 -12   2   3       73.31       66.61     27.61 o 
 -11   2   3        1.53       41.14     28.34 o 
 -10   2   3      400.30      407.57     55.25 o 
  -9   2   3       22.23       48.40     21.32 o 
  -8   2   3        5.66       17.18     20.40 o 
  -7   2   3        4.95       21.62     24.29 o 
  -6   2   3      272.41      325.86     21.76 o 
  -5   2   3       56.90       43.14     24.07 o 
  -4   2   3      700.75      686.44     25.73 o 
  -3   2   3     1635.25     1654.23     26.69 o 
  -2   2   3     1363.73     1380.41     32.69 o 
  -1   2   3       15.74       24.39     27.04 o 
   0   2   3      506.27      513.29     28.31 o 
   1   2   3     3258.27     3122.97     46.81 o 
   2   2   3       30.86       46.06     22.96 o 
   3   2   3      278.15      311.10     25.10 o 
   4   2   3     3678.71     3709.48     65.45 o 
   5   2   3      260.93      307.40     23.07 o 
   6   2   3      629.18      690.81     24.16 o 
   7   2   3      293.10      321.52     25.06 o 
   8   2   3      807.15      755.03     25.54 o 
   9   2   3      248.58      305.07     27.43 o 
  10   2   3      523.71      543.66     25.75 o 
  11   2   3      525.54      513.16     27.89 o 
  12   2   3       16.36       59.37     34.37 o 
 -12   3   3       82.93      104.84     34.69 o 
 -11   3   3      240.68      221.86     27.15 o 
 -10   3   3       10.65        5.28     28.37 o 
  -9   3   3        4.89       19.64     23.04 o 
  -8   3   3      184.13      175.04     25.83 o 
  -7   3   3      350.30      357.71     25.06 o 
  -6   3   3       50.20       44.47     20.22 o 
  -5   3   3      551.38      502.29     24.86 o 
  -4   3   3      559.02      544.95     20.95 o 
  -3   3   3     2333.39     2341.63     38.92 o 
  -2   3   3     1184.57     1195.33     24.06 o 
  -1   3   3      457.33      438.68     22.60 o 
   0   3   3      352.23      306.47     23.97 o 
   1   3   3     1843.03     1840.01     32.19 o 
   2   3   3      533.83      533.50     28.80 o 
   3   3   3       44.58       34.57     20.67 o 
   4   3   3      115.30       98.09     20.99 o 
   5   3   3      203.03      179.00     22.66 o 
   6   3   3      134.66      152.00     21.70 o 
   7   3   3       57.81       71.88     24.49 o 
   8   3   3      147.54      156.26     22.81 o 
   9   3   3      357.01      402.12     28.04 o 
  10   3   3      136.58      150.53     26.20 o 
  11   3   3        4.07       20.52     44.85 o 
 -12   4   3        3.44       93.28     31.69 o 
 -11   4   3       10.49        1.36     29.22 o 
 -10   4   3        7.99        6.36     26.72 o 
  -9   4   3      166.81      162.55     27.61 o 
  -8   4   3       78.39      136.53     28.30 o 
  -7   4   3      311.98      343.03     23.39 o 
  -6   4   3      111.72      166.11     25.94 o 
  -5   4   3     1806.34     1933.79     27.56 o 
  -4   4   3        6.91        7.80     22.44 o 
  -3   4   3     2824.33     3000.00     38.29 o 
  -2   4   3      129.82      160.71     20.83 o 
  -1   4   3      422.78      382.65     23.55 o 
   0   4   3      392.04      405.60     22.19 o 
   1   4   3      847.80      934.22     46.60 o 
   2   4   3     3509.01     3473.04     33.33 o 
   3   4   3      637.81      766.69     23.80 o 
   4   4   3     2278.50     2457.90     34.45 o 
   5   4   3      987.00      999.35     22.90 o 
   6   4   3        7.01       -5.26     22.25 o 
   7   4   3      502.86      477.57     24.01 o 
   8   4   3       26.01       56.87     22.89 o 
   9   4   3      597.59      568.99     25.63 o 
  10   4   3       45.09       51.49     26.95 o 
  11   4   3       73.94       77.79     29.72 o 
 -11   5   3       97.77      136.82     30.19 o 
 -10   5   3       46.56       30.94     25.57 o 
  -9   5   3      310.85      326.26     30.70 o 
  -8   5   3     1066.39      998.49     26.28 o 
  -7   5   3     1067.84      962.11     26.75 o 
  -6   5   3      582.61      635.82     24.28 o 
  -5   5   3     1409.22     1423.93     23.96 o 
  -4   5   3     1419.82     1485.18     25.82 o 
  -3   5   3      893.34      925.60     20.82 o 
  -2   5   3      817.72      942.26     22.10 o 
  -1   5   3      286.94      237.99     18.18 o 
   0   5   3     1493.88     1507.66     22.84 o 
   1   5   3      573.47      650.36     23.33 o 
   2   5   3     3236.18     3445.61     46.30 o 
   3   5   3       24.44       34.62     22.20 o 
   4   5   3     1373.14     1352.00     23.13 o 
   5   5   3      696.49      629.64     22.46 o 
   6   5   3     2666.13     2731.69     27.49 o 
   7   5   3        8.65        6.20     22.47 o 
   8   5   3      855.98      749.29     26.37 o 
   9   5   3       17.56       35.49     24.42 o 
  10   5   3       79.96       81.60     32.46 o 
  11   5   3      335.69      334.41     27.74 o 
 -11   6   3      205.93      209.95     28.21 o 
 -10   6   3       83.68      137.04     25.05 o 
  -9   6   3        2.80       74.77     24.62 o 
  -8   6   3       88.16       86.06     27.18 o 
  -7   6   3      319.65      308.42     24.50 o 
  -6   6   3      160.69      154.06     20.57 o 
  -5   6   3      577.26      616.40     25.44 o 
  -4   6   3        0.53       -6.30     21.84 o 
  -3   6   3      247.23      316.88     19.97 o 
  -2   6   3     1332.86     1378.13     24.87 o 
  -1   6   3       64.25      106.12     16.69 o 
   0   6   3      619.87      652.76     19.23 o 
   1   6   3       81.35       78.23     21.42 o 
   2   6   3     2005.04     2077.39     25.02 o 
   3   6   3       48.07       90.60     24.43 o 
   4   6   3     1459.76     1491.32     27.19 o 
   5   6   3      301.01      326.23     21.84 o 
   6   6   3       53.40       88.38     23.07 o 
   7   6   3      145.22      148.64     22.78 o 
   8   6   3      767.82      724.26     25.63 o 
   9   6   3       35.61       52.10     25.20 o 
  10   6   3       78.95       54.59     29.74 o 
  11   6   3       73.24      142.31     31.82 o 
 -11   7   3       14.56        3.27     43.42 o 
 -10   7   3       11.42       -6.07     27.78 o 
  -9   7   3        0.70       -0.49     29.45 o 
  -8   7   3      315.95      267.32     23.90 o 
  -7   7   3        0.24       47.39     22.04 o 
  -6   7   3      734.88      685.22     27.09 o 
  -5   7   3      130.02      155.79     23.12 o 
  -4   7   3     1207.51     1223.80     23.92 o 
  -3   7   3      859.59      780.95     21.74 o 
  -2   7   3      911.77      862.27     21.37 o 
  -1   7   3        2.89       36.93     19.19 o 
   0   7   3       56.46       83.55     19.66 o 
   1   7   3       36.36       44.60     19.79 o 
   2   7   3       56.47       59.06     18.47 o 
   3   7   3      309.41      332.13     19.47 o 
   4   7   3      220.42      228.40     20.32 o 
   5   7   3     1102.57     1043.44     23.94 o 
   6   7   3     1743.46     1589.07     27.74 o 
   7   7   3       13.46        5.93     22.96 o 
   8   7   3       13.30       76.39     24.50 o 
   9   7   3        0.11       21.33     28.16 o 
  10   7   3      174.80      165.66     28.97 o 
 -10   8   3       10.18       23.39     35.44 o 
  -9   8   3      117.93      149.66     27.57 o 
  -8   8   3        4.96       46.70     23.97 o 
  -7   8   3        0.98       16.59     24.05 o 
  -6   8   3        3.31       13.00     21.87 o 
  -5   8   3      146.63      173.65     19.07 o 
  -4   8   3        0.47       17.90     21.58 o 
  -3   8   3        0.69       17.33     19.86 o 
  -2   8   3      461.67      502.19     23.28 o 
  -1   8   3       48.04       60.13     18.74 o 
   0   8   3        5.04        8.82     16.96 o 
   1   8   3       22.82       29.22     21.24 o 
   2   8   3        3.92       27.67     19.74 o 
   3   8   3      499.04      496.09     20.06 o 
   4   8   3      294.22      320.88     19.83 o 
   5   8   3       21.18       45.81     22.22 o 
   6   8   3     1222.75     1152.56     24.52 o 
   7   8   3      614.98      524.64     29.03 o 
   8   8   3       16.81       57.26     34.04 o 
   9   8   3      380.01      379.34     28.21 o 
  10   8   3       33.60       60.91     34.75 o 
  -9   9   3      596.10      603.62     31.09 o 
  -8   9   3        1.15       44.31     28.65 o 
  -7   9   3        9.52       23.34     23.76 o 
  -6   9   3      394.97      392.20     28.49 o 
  -5   9   3      442.46      428.21     22.59 o 
  -4   9   3        2.01       -1.56     21.26 o 
  -3   9   3      156.65      172.11     23.54 o 
  -2   9   3       17.26       39.61     21.74 o 
  -1   9   3      355.15      346.59     20.94 o 
   0   9   3      405.99      415.87     22.50 o 
   1   9   3      326.47      344.64     22.07 o 
   2   9   3      240.37      244.14     22.30 o 
   3   9   3      413.61      422.35     22.68 o 
   4   9   3        7.17       21.99     22.38 o 
   5   9   3     1030.35      987.12     23.89 o 
   6   9   3       85.51      103.24     23.18 o 
   7   9   3       52.38      -12.51     27.52 o 
   8   9   3      139.64      130.19     27.14 o 
   9   9   3       69.60       97.75     27.54 o 
  -9  10   3       99.46       69.01     30.57 o 
  -8  10   3      176.24      197.30     32.91 o 
  -7  10   3        6.56        1.16     23.73 o 
  -6  10   3       37.57       47.60     22.62 o 
  -5  10   3      654.00      635.81     25.91 o 
  -4  10   3        4.95       27.20     22.31 o 
  -3  10   3      681.29      623.23     24.17 o 
  -2  10   3        1.83       -2.75     22.86 o 
  -1  10   3       49.59      102.57     22.33 o 
   0  10   3     1648.20     1531.15     25.97 o 
   1  10   3     1191.91     1125.63     23.51 o 
   2  10   3        0.03       23.77     21.96 o 
   3  10   3      218.30      249.48     24.04 o 
   4  10   3      407.08      394.72     26.10 o 
   5  10   3     1403.11     1342.56     29.10 o 
   6  10   3       87.98      125.48     23.12 o 
   7  10   3       35.40       85.42     27.52 o 
   8  10   3       11.63        0.62     26.74 o 
  -8  11   3      126.11      140.60     27.46 o 
  -7  11   3      277.53      273.96     24.51 o 
  -6  11   3       74.69       92.44     29.00 o 
  -5  11   3      879.81      768.89     24.38 o 
  -4  11   3     1038.34     1010.08     24.34 o 
  -3  11   3       93.93      125.38     23.38 o 
  -2  11   3      402.65      378.79     23.41 o 
  -1  11   3      953.28      911.09     25.62 o 
   0  11   3        7.75       36.54     25.86 o 
   1  11   3      456.42      390.46     24.48 o 
   2  11   3      220.65      235.56     22.89 o 
   3  11   3       19.82       41.34     23.05 o 
   4  11   3      101.57      149.51     23.52 o 
   5  11   3      786.10      727.40     25.13 o 
   6  11   3       30.75       58.02     23.91 o 
   7  11   3        9.80       44.16     27.13 o 
  -7  12   3       10.86       -3.94     26.07 o 
  -6  12   3       81.41      113.90     28.80 o 
  -5  12   3      172.22      166.44     26.25 o 
  -4  12   3       41.86       89.28     23.88 o 
  -3  12   3      139.54      184.08     24.66 o 
  -2  12   3        5.24       35.56     33.04 o 
  -1  12   3      328.88      343.57     27.58 o 
   0  12   3       15.33       36.61     22.43 o 
   1  12   3      205.77      188.03     24.14 o 
   2  12   3      146.20      162.41     25.49 o 
   3  12   3       24.28       31.23     22.61 o 
   4  12   3        5.48      -21.88     21.88 o 
   5  12   3        5.01       52.79     26.77 o 
   6  12   3       35.57       17.03     25.99 o 
  -5  13   3       47.68       46.91     26.15 o 
  -4  13   3      522.10      480.51     28.84 o 
  -3  13   3        8.13       -6.65     27.78 o 
  -2  13   3       16.90       63.88     27.04 o 
  -1  13   3      746.93      756.69     41.43 o 
   0  13   3      315.14      317.14     29.62 o 
   1  13   3       64.20       90.90     24.87 o 
   2  13   3      119.53      121.21     26.28 o 
   3  13   3       10.90       64.87     30.72 o 
   4  13   3        3.31       26.41     27.21 o 
   5  13   3      427.57      392.85     32.71 o 
  -3  14   3      150.81      152.43     27.20 o 
  -2  14   3        3.30        3.24     29.29 o 
  -1  14   3      463.16      449.03     34.61 o 
   0  14   3      224.61      290.11     34.20 o 
   1  14   3       58.20       80.35     27.56 o 
   2  14   3       40.88       55.46     28.07 o 
   3  14   3       20.44      104.44     28.67 o 
 -12   0   4        0.22       66.78     74.51 o 
 -10   0   4       75.59       72.97     34.12 o 
  -8   0   4      108.53      101.95     35.63 o 
  -6   0   4      406.18      400.28     36.04 o 
  -4   0   4     3061.04     3075.98     85.50 o 
  -2   0   4     5424.45     5151.02     69.16 o 
   0   0   4    31579.37    29277.73    171.64 o 
   2   0   4      369.03      401.74     51.79 o 
   4   0   4      708.39      686.20     33.83 o 
   6   0   4      456.21      381.22     42.22 o 
   8   0   4        1.74       -5.16     35.96 o 
  10   0   4     2255.62     2113.29     71.22 o 
  12   0   4        2.53       17.43     54.90 o 
 -12   1   4       35.52       73.47     28.35 o 
 -11   1   4        8.41       11.14     28.77 o 
 -10   1   4      273.88      333.83     28.30 o 
  -9   1   4      694.89      740.13     25.97 o 
  -8   1   4     1345.21     1310.65     27.47 o 
  -7   1   4      396.20      418.49     23.16 o 
  -6   1   4      232.85      219.26     24.19 o 
  -5   1   4     5020.18     5290.34     60.64 o 
  -4   1   4        1.14        0.93     23.50 o 
  -3   1   4     3188.73     2972.73     55.73 o 
  -2   1   4       43.84       59.43     28.18 o 
  -1   1   4     7855.52     7507.51     57.71 o 
   0   1   4      657.38      650.02     33.41 o 
   1   1   4    16952.91    16356.28    150.07 o 
   2   1   4      129.29      130.11     23.83 o 
   3   1   4       20.77       25.99     24.37 o 
   4   1   4     2499.95     2675.91     31.09 o 
   5   1   4     2582.76     2662.17     29.56 o 
   6   1   4      174.28      243.99     19.31 o 
   7   1   4       71.69       62.16     22.52 o 
   8   1   4      499.09      514.45     29.03 o 
   9   1   4       10.35       71.56     23.00 o 
  10   1   4       55.16       70.00     23.65 o 
  11   1   4      482.30      472.58     26.37 o 
  12   1   4       21.85       -3.89     31.35 o 
 -12   2   4        0.45       17.36     29.11 o 
 -11   2   4       43.13       86.06     31.30 o 
 -10   2   4      190.04      166.03     27.04 o 
  -9   2   4        3.82       26.99     22.99 o 
  -8   2   4        9.34       43.52     23.15 o 
  -7   2   4     3413.15     3407.01     30.59 o 
  -6   2   4     1115.35     1181.65     25.23 o 
  -5   2   4       21.69       29.72     22.18 o 
  -4   2   4        6.09       23.58     20.01 o 
  -3   2   4     1937.21     1877.05     28.90 o 
  -2   2   4     1471.16     1452.72     27.97 o 
  -1   2   4       10.82       11.97     25.84 o 
   0   2   4    16565.64    16364.64    163.65 o 
   1   2   4    13625.03    13259.02    112.25 o 
   2   2   4      921.69      938.39     30.65 o 
   3   2   4       89.01       80.84     20.92 o 
   4   2   4     2110.14     2084.06     30.66 o 
   5   2   4        1.18       12.01     23.75 o 
   6   2   4      288.26      284.70     24.94 o 
   7   2   4       32.66       31.03     22.81 o 
   8   2   4      343.10      347.45     24.73 o 
   9   2   4       34.35       40.72     23.62 o 
  10   2   4      139.28      134.49     24.20 o 
  11   2   4       61.79      100.34     24.61 o 
  12   2   4       53.24       82.40     36.99 o 
 -12   3   4        3.92       11.87     31.33 o 
 -11   3   4       16.18       22.04     28.61 o 
 -10   3   4        5.95       66.93     28.16 o 
  -9   3   4       78.45       57.18     24.82 o 
  -8   3   4      393.43      358.73     25.93 o 
  -7   3   4      436.37      427.41     27.71 o 
  -6   3   4       14.56       15.27     21.72 o 
  -5   3   4      190.55      182.04     22.29 o 
  -4   3   4      454.27      415.62     22.82 o 
  -3   3   4     6385.14     6569.75     60.96 o 
  -2   3   4     5224.61     5066.73     39.12 o 
  -1   3   4     1686.19     1657.18     25.57 o 
   0   3   4    71163.84    69640.71    375.17 o 
   1   3   4      300.97      349.17     27.31 o 
   2   3   4     1593.76     1669.57     27.79 o 
   3   3   4      294.45      249.24     22.78 o 
   4   3   4      542.27      585.83     24.02 o 
   5   3   4      428.36      436.19     22.10 o 
   6   3   4      297.65      293.45     20.45 o 
   7   3   4      548.37      497.26     22.88 o 
   8   3   4     1643.21     1593.00     29.39 o 
   9   3   4      257.46      243.00     28.07 o 
  10   3   4      254.53      280.05     26.09 o 
  11   3   4       40.84       37.30     30.08 o 
 -12   4   4       21.75       80.15     38.80 o 
 -11   4   4      106.69      165.45     29.72 o 
 -10   4   4        6.99       28.52     23.61 o 
  -9   4   4      188.90      265.02     42.54 o 
  -8   4   4        8.39        1.38     24.44 o 
  -7   4   4      360.05      332.22     22.05 o 
  -6   4   4       45.84       56.54     25.89 o 
  -5   4   4       62.32       83.47     20.67 o 
  -4   4   4      639.96      618.95     22.77 o 
  -3   4   4     1137.61     1048.74     23.74 o 
  -2   4   4        0.59       -5.52     20.58 o 
  -1   4   4     3650.36     3399.35     28.29 o 
   0   4   4      119.42      116.11     22.31 o 
   1   4   4     9503.83     9655.04     44.66 o 
   2   4   4     5065.32     5331.53     60.58 o 
   3   4   4     3797.85     3894.98     38.00 o 
   4   4   4      823.56      775.95     24.42 o 
   5   4   4       24.31       18.62     20.43 o 
   6   4   4     1374.79     1327.31     25.89 o 
   7   4   4       46.20       27.55     20.23 o 
   8   4   4       90.65       93.27     23.28 o 
   9   4   4      227.38      262.96     35.80 o 
  10   4   4        7.50       -2.00     38.51 o 
  11   4   4       45.88      101.55     37.12 o 
 -11   5   4       49.25       90.68     38.44 o 
 -10   5   4       19.17       15.90     30.25 o 
  -9   5   4       11.78       11.44     26.53 o 
  -8   5   4      842.86      796.22     26.77 o 
  -7   5   4      381.97      421.22     24.59 o 
  -6   5   4      221.18      226.68     22.47 o 
  -5   5   4      143.48      169.99     20.65 o 
  -4   5   4        6.64       11.37     22.01 o 
  -3   5   4     2325.24     2258.89     24.71 o 
  -2   5   4       31.42       24.32     21.44 o 
  -1   5   4     1374.15     1401.73     20.65 o 
   0   5   4       86.25       96.39     19.99 o 
   1   5   4      639.40      691.40     22.20 o 
   2   5   4     1620.79     1672.33     32.19 o 
   3   5   4     5032.85     5247.34     35.04 o 
   4   5   4     1260.48     1353.64     24.95 o 
   5   5   4      461.44      467.32     25.06 o 
   6   5   4        0.03       -4.89     21.51 o 
   7   5   4       52.75       54.27     24.37 o 
   8   5   4       83.37       75.56     26.76 o 
   9   5   4      640.61      618.67     29.44 o 
  10   5   4       23.12       71.67     31.06 o 
  11   5   4       53.13       88.20     33.61 o 
 -11   6   4       96.76      121.89     39.38 o 
 -10   6   4       76.39       77.06     34.54 o 
  -9   6   4       88.77      105.80     30.88 o 
  -8   6   4      149.14      160.46     22.30 o 
  -7   6   4       11.82       45.67     21.30 o 
  -6   6   4      344.96      339.04     25.90 o 
  -5   6   4     1222.37     1229.32     23.53 o 
  -4   6   4     4470.10     4460.02     29.02 o 
  -3   6   4       98.68      115.98     19.20 o 
  -2   6   4       74.87       80.12     20.31 o 
  -1   6   4       21.23       14.93     20.15 o 
   0   6   4       10.38       28.27     18.18 o 
   1   6   4      259.29      318.50     19.99 o 
   2   6   4      120.06      123.17     18.87 o 
   3   6   4     2435.97     2375.21     27.41 o 
   4   6   4      412.78      405.33     23.05 o 
   5   6   4       25.13       20.10     24.40 o 
   6   6   4      280.84      270.59     22.26 o 
   7   6   4       29.72       -1.71     22.72 o 
   8   6   4       47.55       63.07     25.84 o 
   9   6   4       34.38       14.01     29.03 o 
  10   6   4      147.92      130.90     29.93 o 
  11   6   4        0.48       -4.54     32.35 o 
 -11   7   4       87.99       75.75     34.90 o 
 -10   7   4      308.17      279.44     32.85 o 
  -9   7   4      140.42      173.65     35.45 o 
  -8   7   4      397.22      369.07     24.10 o 
  -7   7   4      380.23      379.83     22.77 o 
  -6   7   4      107.49       94.90     24.21 o 
  -5   7   4       12.53        3.53     23.07 o 
  -4   7   4       37.49       17.77     21.02 o 
  -3   7   4      193.67      205.03     21.62 o 
  -2   7   4      127.40      172.48     21.93 o 
  -1   7   4      886.15      876.82     20.21 o 
   0   7   4     2700.47     2608.94     24.65 o 
   1   7   4      284.54      314.49     21.78 o 
   2   7   4      152.39      147.23     23.53 o 
   3   7   4      799.96      782.50     25.03 o 
   4   7   4      565.20      622.12     24.21 o 
   5   7   4       27.97       46.12     23.41 o 
   6   7   4      123.49      135.83     26.33 o 
   7   7   4      278.59      319.63     27.18 o 
   8   7   4      740.11      735.21     23.56 o 
   9   7   4       44.44       29.36     28.02 o 
  10   7   4      160.58      198.34     31.50 o 
 -10   8   4       29.82       37.81     28.85 o 
  -9   8   4      255.38      265.09     29.16 o 
  -8   8   4       71.47      103.89     25.62 o 
  -7   8   4     2290.51     2171.24     29.96 o 
  -6   8   4       42.01       46.95     22.07 o 
  -5   8   4       67.60       81.36     21.35 o 
  -4   8   4        4.61       22.67     22.87 o 
  -3   8   4        0.06       23.55     19.13 o 
  -2   8   4       66.94       63.85     19.54 o 
  -1   8   4       32.13       40.12     18.11 o 
   0   8   4      782.83      851.68     20.34 o 
   1   8   4     2379.33     2430.30     30.91 o 
   2   8   4      430.24      456.11     20.50 o 
   3   8   4        0.76       11.05     19.90 o 
   4   8   4      115.93      122.93     20.39 o 
   5   8   4      508.36      469.73     25.29 o 
   6   8   4      123.43       95.48     25.38 o 
   7   8   4       94.85      140.95     23.35 o 
   8   8   4        5.48       84.03     30.06 o 
   9   8   4       94.36       82.73     39.92 o 
  10   8   4      252.60      260.02     43.30 o 
  -9   9   4      335.71      367.76     25.95 o 
  -8   9   4      156.80      188.47     23.08 o 
  -7   9   4        8.78       44.32     22.31 o 
  -6   9   4       51.19       86.35     21.56 o 
  -5   9   4       20.12       56.59     23.33 o 
  -4   9   4       39.17       36.43     19.50 o 
  -3   9   4     1232.88     1211.09     25.89 o 
  -2   9   4      387.64      376.11     20.59 o 
  -1   9   4       81.46       84.47     19.37 o 
   0   9   4       92.01      100.22     20.86 o 
   1   9   4      764.38      736.06     25.02 o 
   2   9   4     1422.81     1429.40     21.85 o 
   3   9   4      503.79      459.91     19.58 o 
   4   9   4      286.48      305.94     22.60 o 
   5   9   4       26.38       25.53     22.02 o 
   6   9   4      595.09      564.58     25.46 o 
   7   9   4      210.78      212.03     25.80 o 
   8   9   4       62.13       79.75     29.44 o 
   9   9   4      142.34      145.47     28.06 o 
  -9  10   4       46.32       81.23     30.26 o 
  -8  10   4      247.77      249.63     29.06 o 
  -7  10   4       48.03       -3.96     30.43 o 
  -6  10   4       33.03       38.83     23.03 o 
  -5  10   4      689.01      699.12     24.28 o 
  -4  10   4      349.87      410.75     24.08 o 
  -3  10   4      203.80      219.18     22.58 o 
  -2  10   4       59.37       95.05     23.09 o 
  -1  10   4      255.48      264.33     23.38 o 
   0  10   4       97.44       92.47     24.10 o 
   1  10   4     1891.91     1773.76     26.78 o 
   2  10   4      575.93      601.05     24.53 o 
   3  10   4      107.78       97.63     23.81 o 
   4  10   4      170.18      179.96     22.62 o 
   5  10   4       16.28       70.51     23.91 o 
   6  10   4      354.66      392.07     23.82 o 
   7  10   4      186.41      168.71     24.53 o 
   8  10   4      130.58      176.26     31.48 o 
  -8  11   4       57.77       84.30     25.49 o 
  -7  11   4       10.86        0.77     25.37 o 
  -6  11   4      174.89      218.77     24.27 o 
  -5  11   4      310.41      271.48     23.80 o 
  -4  11   4      629.88      622.11     24.71 o 
  -3  11   4      399.59      408.87     24.04 o 
  -2  11   4       96.07       85.67     24.08 o 
  -1  11   4      620.21      618.04     24.79 o 
   0  11   4       41.99       73.17     27.23 o 
   1  11   4       63.44       60.55     26.05 o 
   2  11   4       47.62       64.58     25.94 o 
   3  11   4        2.52      -13.04     23.46 o 
   4  11   4       80.36      119.41     25.41 o 
   5  11   4       30.89       49.29     23.59 o 
   6  11   4        0.55        7.94     25.27 o 
   7  11   4      136.34      167.93     24.17 o 
  -7  12   4       22.38       27.22     28.34 o 
  -6  12   4       44.05       78.29     24.66 o 
  -5  12   4        4.72        7.07     29.60 o 
  -4  12   4      486.10      509.52     27.62 o 
  -3  12   4        6.71       -9.23     24.49 o 
  -2  12   4       13.25       57.94     24.42 o 
  -1  12   4      140.07      171.44     25.66 o 
   0  12   4      231.90      225.96     26.05 o 
   1  12   4       46.28      117.29     27.71 o 
   2  12   4       99.82      124.61     24.75 o 
   3  12   4      102.44      115.53     28.20 o 
   4  12   4       42.06      106.18     28.48 o 
   5  12   4      219.94      178.18     26.68 o 
   6  12   4      380.03      389.10     29.07 o 
  -5  13   4      187.18      210.96     29.82 o 
  -4  13   4       96.66      136.79     28.70 o 
  -3  13   4      465.62      484.41     34.83 o 
  -2  13   4       63.75       89.04     29.51 o 
  -1  13   4       49.25       94.97     31.51 o 
   0  13   4       33.92       38.51     31.03 o 
   1  13   4        5.54       55.54     27.62 o 
   2  13   4      401.31      338.99     25.13 o 
   3  13   4       34.51       33.47     28.30 o 
   4  13   4      560.32      591.48     28.40 o 
   5  13   4        0.97       69.32     33.16 o 
  -3  14   4      118.51      167.73     30.12 o 
  -2  14   4       40.73       30.66     26.62 o 
  -1  14   4       14.58       93.08     31.70 o 
   0  14   4      144.21      164.46     32.04 o 
   1  14   4        1.44        0.32     26.93 o 
   2  14   4        0.29      -22.80     28.31 o 
   3  14   4        0.34      -11.07     28.51 o 
 -11   0   5      168.65      182.34     51.11 o 
  -9   0   5     1338.65     1317.53     36.13 o 
  -7   0   5     1072.89     1100.31     39.38 o 
  -5   0   5     1387.95     1487.19     48.05 o 
  -3   0   5     1756.79     1845.37     47.34 o 
  -1   0   5    16759.57    15555.93    576.61 o 
   1   0   5     2540.15     2242.31     52.04 o 
   3   0   5    10420.87     9818.99     83.06 o 
   5   0   5    16201.03    16685.07    398.02 o 
   7   0   5      781.76      821.78     43.95 o 
   9   0   5      416.27      424.92     50.19 o 
  11   0   5      137.74      175.65     39.03 o 
 -12   1   5        2.60      -21.87     33.37 o 
 -11   1   5       14.25       57.81     28.28 o 
 -10   1   5      136.77      129.79     32.02 o 
  -9   1   5        3.84       41.30     24.20 o 
  -8   1   5     1906.50     1851.46     42.70 o 
  -7   1   5        1.96       15.40     22.39 o 
  -6   1   5     1176.87     1107.27     28.89 o 
  -5   1   5      747.11      802.58     22.68 o 
  -4   1   5     6089.66     6391.24     68.81 o 
  -3   1   5       96.13      103.61     23.24 o 
  -2   1   5     1040.77      946.34     30.26 o 
  -1   1   5    20620.84    19785.51    196.66 o 
   0   1   5      180.51      179.88     28.63 o 
   1   1   5    14054.59    12577.61    794.25 o 
   2   1   5     4592.95     4468.21     66.05 o 
   3   1   5      151.09       99.82     22.34 o 
   4   1   5     1107.39     1120.83     27.73 o 
   5   1   5      867.81      862.60     27.97 o 
   6   1   5       42.37       72.66     21.97 o 
   7   1   5       29.57       29.40     24.43 o 
   8   1   5      194.27      189.74     25.81 o 
   9   1   5      105.45      147.14     25.45 o 
  10   1   5       17.62       47.08     23.95 o 
  11   1   5        2.61       61.41     25.58 o 
  12   1   5       91.28      114.12     34.88 o 
 -12   2   5      272.91      309.64     29.05 o 
 -11   2   5        4.92        5.73     26.33 o 
 -10   2   5      168.69      184.05     26.70 o 
  -9   2   5       88.82      104.25     28.87 o 
  -8   2   5      554.15      541.10     28.71 o 
  -7   2   5      632.76      605.16     21.25 o 
  -6   2   5     1185.50     1173.28     26.66 o 
  -5   2   5      193.17      192.54     24.60 o 
  -4   2   5      557.95      650.54     28.09 o 
  -3   2   5     1997.84     1878.59     27.22 o 
  -2   2   5     4480.92     4360.28     44.76 o 
  -1   2   5     5679.94     5478.10     41.94 o 
   0   2   5    12222.39    11853.54     89.01 o 
   1   2   5    21616.59    21020.39    182.01 o 
   2   2   5     1613.22     1668.12     30.14 o 
   3   2   5     4433.88     4758.93     35.57 o 
   4   2   5      128.26      130.21     22.92 o 
   5   2   5      245.91      291.91     24.53 o 
   6   2   5      162.74      163.61     24.62 o 
   7   2   5      409.18      418.07     23.92 o 
   8   2   5      272.89      287.19     21.71 o 
   9   2   5       98.45      102.57     27.42 o 
  10   2   5      877.84      842.68     31.68 o 
  11   2   5       64.10       78.91     23.68 o 
 -12   3   5       47.28       52.14     33.86 o 
 -11   3   5        7.58       62.53     33.88 o 
 -10   3   5       41.70        3.07     28.04 o 
  -9   3   5       20.14        2.11     24.60 o 
  -8   3   5      151.76      170.75     22.71 o 
  -7   3   5     2118.29     1967.16     26.43 o 
  -6   3   5       26.08       39.76     21.48 o 
  -5   3   5        1.07       16.03     21.38 o 
  -4   3   5     2472.27     2605.48     27.20 o 
  -3   3   5      384.87      423.92     23.43 o 
  -2   3   5       32.53       48.63     18.65 o 
  -1   3   5       10.79       22.33     18.15 o 
   0   3   5    12579.80    12347.60     99.68 o 
   1   3   5     2641.12     2494.11     37.67 o 
   2   3   5      102.49      145.50     41.90 o 
   3   3   5      135.44      132.24     22.78 o 
   4   3   5      101.68       78.33     22.49 o 
   5   3   5        0.82       12.46     20.01 o 
   6   3   5        1.48        1.89     22.30 o 
   7   3   5      687.57      709.13     26.63 o 
   8   3   5      698.96      740.94     27.32 o 
   9   3   5       83.52      102.50     24.16 o 
  10   3   5        0.31       33.52     41.71 o 
  11   3   5      100.88       98.01     35.41 o 
 -12   4   5        3.52       10.48     32.99 o 
 -11   4   5        1.00       27.05     31.94 o 
 -10   4   5      209.25      288.03     32.56 o 
  -9   4   5      109.83       96.11     33.17 o 
  -8   4   5     1704.85     1718.25     26.25 o 
  -7   4   5       53.39       83.88     25.18 o 
  -6   4   5      636.21      673.62     25.13 o 
  -5   4   5      209.34      160.82     22.24 o 
  -4   4   5      183.31      218.17     18.44 o 
  -3   4   5    11260.27    11273.39     85.06 o 
  -2   4   5      897.10      847.79     21.49 o 
  -1   4   5      103.20       86.82     19.62 o 
   0   4   5     1147.82     1106.19     25.24 o 
   1   4   5     7831.55     7748.77     51.56 o 
   2   4   5     1486.32     1508.19     25.46 o 
   3   4   5      202.45      182.15     23.38 o 
   4   4   5      411.00      406.51     22.03 o 
   5   4   5        5.98        8.22     20.42 o 
   6   4   5      349.03      371.00     21.84 o 
   7   4   5      126.44      145.11     24.00 o 
   8   4   5       17.28        2.39     26.65 o 
   9   4   5      202.38      267.34     30.90 o 
  10   4   5     1162.66     1178.72     40.31 o 
  11   4   5       26.89       20.64     30.58 o 
 -11   5   5       41.11       36.48     33.17 o 
 -10   5   5       96.03      120.97     26.75 o 
  -9   5   5      399.96      434.17     28.99 o 
  -8   5   5       96.65       92.76     29.55 o 
  -7   5   5      138.85      147.25     27.88 o 
  -6   5   5      323.07      322.34     22.40 o 
  -5   5   5        0.02       -9.25     19.37 o 
  -4   5   5      970.39      962.41     21.95 o 
  -3   5   5       56.46       78.91     19.35 o 
  -2   5   5     2879.58     2894.77     26.66 o 
  -1   5   5     3473.81     3634.40     27.12 o 
   0   5   5      917.57      885.25     22.73 o 
   1   5   5     4235.91     4438.99     33.84 o 
   2   5   5      140.19      181.25     24.34 o 
   3   5   5     1005.12     1033.59     27.07 o 
   4   5   5        1.53        7.46     19.16 o 
   5   5   5       10.94       14.23     20.79 o 
   6   5   5      187.05      237.90     23.63 o 
   7   5   5      567.41      585.94     25.59 o 
   8   5   5      138.03      198.87     25.43 o 
   9   5   5      559.11      531.58     29.63 o 
  10   5   5       78.12       93.58     28.55 o 
  11   5   5       59.89      105.97     34.11 o 
 -11   6   5       11.05        6.20     31.33 o 
 -10   6   5      113.45      120.21     31.58 o 
  -9   6   5      370.30      382.88     35.26 o 
  -8   6   5      401.26      354.45     26.34 o 
  -7   6   5      610.47      611.20     25.53 o 
  -6   6   5        0.18       -0.08     23.64 o 
  -5   6   5        0.15        2.89     21.44 o 
  -4   6   5     2699.22     2719.15     26.53 o 
  -3   6   5      679.40      688.01     22.12 o 
  -2   6   5      304.76      320.98     21.48 o 
  -1   6   5       18.44       17.89     20.24 o 
   0   6   5       76.29      100.48     16.87 o 
   1   6   5      121.97      149.43     20.32 o 
   2   6   5      897.57      821.22     21.21 o 
   3   6   5        8.71       -1.24     19.35 o 
   4   6   5      425.58      436.47     22.32 o 
   5   6   5      122.94      106.11     24.74 o 
   6   6   5      435.13      459.03     28.94 o 
   7   6   5      414.42      396.95     23.91 o 
   8   6   5       55.33       47.15     28.22 o 
   9   6   5        2.51       -4.56     38.41 o 
  10   6   5       34.09       33.14     29.51 o 
 -11   7   5        2.02      159.47     85.21 o 
 -10   7   5        2.02        5.11     27.96 o 
  -9   7   5      233.85      190.86     29.87 o 
  -8   7   5     1538.81     1534.03     31.30 o 
  -7   7   5        8.74       20.77     23.16 o 
  -6   7   5     1756.53     1694.20     25.08 o 
  -5   7   5        4.12        8.66     18.99 o 
  -4   7   5     1100.56     1128.25     22.73 o 
  -3   7   5        1.33       11.38     20.75 o 
  -2   7   5        0.02       -3.42     18.20 o 
  -1   7   5      219.76      218.22     19.51 o 
   0   7   5      219.95      238.00     21.37 o 
   1   7   5      126.04      114.62     22.07 o 
   2   7   5     2666.02     2811.82     25.72 o 
   3   7   5      303.92      298.98     19.78 o 
   4   7   5     1823.11     1813.66     27.20 o 
   5   7   5      564.34      539.41     23.01 o 
   6   7   5      429.93      456.38     25.12 o 
   7   7   5      166.16      178.72     25.79 o 
   8   7   5       17.62       74.58     26.31 o 
   9   7   5      509.29      470.32     31.28 o 
  10   7   5      129.14      151.35     34.28 o 
 -10   8   5      232.01      222.67     35.08 o 
  -9   8   5       27.97       45.25     31.68 o 
  -8   8   5       71.95       59.20     25.24 o 
  -7   8   5       38.34       89.19     27.26 o 
  -6   8   5     1122.36     1029.69     22.77 o 
  -5   8   5      102.85      111.34     20.15 o 
  -4   8   5        1.25        4.46     25.53 o 
  -3   8   5     1291.17     1341.54     22.61 o 
  -2   8   5     1247.16     1231.43     23.78 o 
  -1   8   5      290.65      322.70     19.79 o 
   0   8   5        0.60       39.01     22.49 o 
   1   8   5       49.17       61.23     21.01 o 
   2   8   5       73.25       65.72     20.80 o 
   3   8   5       77.72       96.75     19.27 o 
   4   8   5      194.48      209.38     22.47 o 
   5   8   5      108.80      100.39     23.07 o 
   6   8   5        0.18        8.60     23.13 o 
   7   8   5        1.37      -26.31     26.31 o 
   8   8   5       44.55       50.59     24.83 o 
   9   8   5      136.77      192.82     52.77 o 
  -9   9   5        6.81       49.86     33.75 o 
  -8   9   5      329.74      335.77     22.55 o 
  -7   9   5      104.22      105.70     25.02 o 
  -6   9   5       31.99       76.38     22.93 o 
  -5   9   5      188.25      227.82     27.05 o 
  -4   9   5      117.35      154.05     21.86 o 
  -3   9   5      119.37      109.36     21.39 o 
  -2   9   5      241.61      310.05     22.51 o 
  -1   9   5      230.78      216.23     20.72 o 
   0   9   5      167.33      179.39     21.10 o 
   1   9   5        3.75       19.49     23.50 o 
   2   9   5       65.84       88.43     21.97 o 
   3   9   5      185.10      206.23     20.69 o 
   4   9   5     1500.97     1406.70     23.64 o 
   5   9   5        0.88       27.29     21.13 o 
   6   9   5      115.46      120.44     24.72 o 
   7   9   5       83.66      106.43     25.96 o 
   8   9   5       77.84      134.34     31.96 o 
   9   9   5       49.68      139.43     40.77 o 
  -9  10   5        6.94       59.41     30.31 o 
  -8  10   5        4.74       10.54     25.14 o 
  -7  10   5      204.38      224.73     27.25 o 
  -6  10   5       17.20       58.51     25.18 o 
  -5  10   5       24.69       27.99     22.05 o 
  -4  10   5      484.08      492.73     23.62 o 
  -3  10   5      969.76      918.87     22.97 o 
  -2  10   5      260.85      279.46     23.79 o 
  -1  10   5      591.03      567.95     24.41 o 
   0  10   5     1087.66     1020.67     26.66 o 
   1  10   5      641.23      642.29     23.33 o 
   2  10   5      307.24      326.82     20.95 o 
   3  10   5        0.95       46.13     25.38 o 
   4  10   5        4.69       35.98     24.12 o 
   5  10   5       92.36      109.95     24.02 o 
   6  10   5       91.98       71.87     26.05 o 
   7  10   5        0.68       18.92     25.70 o 
   8  10   5      187.54      170.70     32.23 o 
  -8  11   5      282.40      264.93     25.09 o 
  -7  11   5       56.13       85.18     26.92 o 
  -6  11   5       43.75       73.11     23.02 o 
  -5  11   5      221.46      252.61     21.59 o 
  -4  11   5        0.75       23.98     24.87 o 
  -3  11   5      232.28      286.57     23.57 o 
  -2  11   5       39.83       89.22     25.84 o 
  -1  11   5      250.50      270.35     24.50 o 
   0  11   5       19.16       41.03     22.36 o 
   1  11   5      440.84      430.41     25.22 o 
   2  11   5      176.29      148.90     23.97 o 
   3  11   5      172.39      190.98     24.07 o 
   4  11   5       40.16       61.96     22.86 o 
   5  11   5        2.67       20.93     23.97 o 
   6  11   5        3.66       12.27     30.02 o 
   7  11   5       39.49       49.74     25.79 o 
  -7  12   5       22.01       70.69     28.87 o 
  -6  12   5      239.01      256.94     27.50 o 
  -5  12   5       67.86       64.91     27.59 o 
  -4  12   5        5.36       34.21     26.77 o 
  -3  12   5     1593.14     1498.98     28.96 o 
  -2  12   5       49.06      103.40     25.71 o 
  -1  12   5       17.61       33.50     27.07 o 
   0  12   5        0.49       -4.07     23.83 o 
   1  12   5      384.96      432.30     25.37 o 
   2  12   5      648.87      648.77     27.41 o 
   3  12   5       56.45       52.35     29.38 o 
   4  12   5      114.32      121.03     24.23 o 
   5  12   5      198.21      194.72     28.67 o 
   6  12   5       36.21       63.22     32.29 o 
  -5  13   5       25.26       47.23     26.56 o 
  -4  13   5       49.48       69.90     25.93 o 
  -3  13   5      113.17      106.13     26.75 o 
  -2  13   5      632.72      605.30     28.90 o 
  -1  13   5        6.41        1.97     33.19 o 
   0  13   5      155.80      174.27     25.31 o 
   1  13   5        2.14        8.69     25.70 o 
   2  13   5      199.87      201.56     28.56 o 
   3  13   5      167.26      200.55     29.45 o 
   4  13   5        2.64       12.24     29.42 o 
   5  13   5        0.51       17.40     26.10 o 
  -3  14   5        0.70       40.07     30.14 o 
  -2  14   5      313.38      289.22     29.34 o 
  -1  14   5      213.82      232.99     33.35 o 
   0  14   5        0.16       66.40     31.61 o 
   1  14   5       36.94       42.59     30.67 o 
   2  14   5        5.87       22.62     31.43 o 
 -12   0   6      128.42      151.35     35.34 o 
 -10   0   6       92.48       67.57     42.92 o 
  -8   0   6     3686.40     3541.81     94.10 o 
  -6   0   6      582.04      554.75     43.55 o 
  -4   0   6     3362.13     3142.31     93.96 o 
  -2   0   6      906.07      655.27    396.58 o 
   0   0   6     7001.43     6845.90     80.15 o 
   2   0   6     9024.98     8821.60     67.15 o 
   4   0   6      951.29      875.41     42.93 o 
   6   0   6       93.18       53.20     28.66 o 
   8   0   6     1204.99     1205.76     32.08 o 
  10   0   6      203.10      189.60     37.03 o 
 -12   1   6      117.69      178.68     28.88 o 
 -11   1   6       33.70       50.75     26.44 o 
 -10   1   6        1.49       58.86     31.21 o 
  -9   1   6     2264.92     2101.24     56.61 o 
  -8   1   6     1101.67     1079.43     27.50 o 
  -7   1   6      131.97      115.58     22.67 o 
  -6   1   6     1338.25     1461.17     27.47 o 
  -5   1   6    12364.36    12617.15     92.41 o 
  -4   1   6     2701.16     2824.14     31.82 o 
  -3   1   6      626.38      519.29     26.19 o 
  -2   1   6      967.29      899.55     30.56 o 
  -1   1   6     1085.30     1004.58     59.32 o 
   0   1   6     2946.22     2890.36    237.24 o 
   1   1   6      351.73      294.72     37.51 o 
   2   1   6     7042.06     7000.04     52.10 o 
   3   1   6      911.49      836.90     26.73 o 
   4   1   6     2377.40     2604.88     30.37 o 
   5   1   6      135.22      126.79     22.19 o 
   6   1   6     1339.11     1362.14     27.10 o 
   7   1   6       16.98       -2.09     21.47 o 
   8   1   6      289.92      268.67     23.01 o 
   9   1   6      435.71      456.25     22.29 o 
  10   1   6     1496.44     1456.24     30.56 o 
  11   1   6        6.60       72.24     28.72 o 
 -12   2   6      142.49      153.28     27.58 o 
 -11   2   6      382.64      396.53     30.74 o 
 -10   2   6       71.24       68.78     25.96 o 
  -9   2   6     2904.07     2696.22     30.98 o 
  -8   2   6      869.77      826.56     27.10 o 
  -7   2   6      309.14      289.63     23.10 o 
  -6   2   6       75.42       56.01     23.65 o 
  -5   2   6     1453.04     1505.66     24.29 o 
  -4   2   6      412.05      381.85     22.07 o 
  -3   2   6      650.28      649.28     24.39 o 
  -2   2   6        0.04        9.63     23.74 o 
  -1   2   6     2945.09     2903.02     33.62 o 
   0   2   6     8389.20     8358.95     51.10 o 
   1   2   6     7978.16     7703.81     52.01 o 
   2   2   6     1403.38     1359.59     28.67 o 
   3   2   6     1471.51     1590.42     27.44 o 
   4   2   6      338.23      345.50     24.72 o 
   5   2   6       67.11       61.36     23.36 o 
   6   2   6      311.96      302.28     27.06 o 
   7   2   6       77.27       73.67     21.27 o 
   8   2   6       19.41       -3.05     27.96 o 
   9   2   6       62.75       81.48     29.08 o 
  10   2   6       29.42       50.34     27.49 o 
  11   2   6      393.78      378.89     34.82 o 
 -12   3   6      385.80      378.87     30.57 o 
 -11   3   6       30.15       18.53     25.00 o 
 -10   3   6     1047.05     1023.31     25.35 o 
  -9   3   6       15.04        6.16     32.78 o 
  -8   3   6       15.36        0.19     23.46 o 
  -7   3   6      166.13      177.36     24.74 o 
  -6   3   6      356.32      373.97     22.92 o 
  -5   3   6       84.61       90.16     21.93 o 
  -4   3   6     4891.69     4746.41     33.18 o 
  -3   3   6     1793.92     1830.87     25.16 o 
  -2   3   6      879.80      842.25     23.91 o 
  -1   3   6     2785.92     2819.65     29.50 o 
   0   3   6      376.69      331.21     25.88 o 
   1   3   6     2989.46     3012.29     36.39 o 
   2   3   6     1024.47     1111.97     25.90 o 
   3   3   6     2965.98     3274.83     32.24 o 
   4   3   6     3908.63     4032.91     53.23 o 
   5   3   6       37.05       22.37     21.97 o 
   6   3   6        1.46       11.69     26.35 o 
   7   3   6      257.68      226.13     25.40 o 
   8   3   6      315.10      319.12     24.89 o 
   9   3   6       80.89      112.84     30.63 o 
  10   3   6     1378.88     1304.61     34.37 o 
  11   3   6      392.39      424.98     36.40 o 
 -12   4   6      169.91      171.39     34.91 o 
 -11   4   6      484.63      478.18     30.31 o 
 -10   4   6       99.60      151.16     32.51 o 
  -9   4   6      574.31      556.05     26.82 o 
  -8   4   6     1805.62     1785.28     30.08 o 
  -7   4   6       86.52       87.30     23.29 o 
  -6   4   6     1690.86     1700.53     27.15 o 
  -5   4   6       48.40       41.43     20.50 o 
  -4   4   6      538.76      538.91     24.68 o 
  -3   4   6      598.17      609.29     19.51 o 
  -2   4   6       92.38      106.72     19.00 o 
  -1   4   6      242.27      221.56     18.48 o 
   0   4   6      209.04      218.58     23.37 o 
   1   4   6     1752.09     1804.88     29.35 o 
   2   4   6     3066.23     3446.49     39.23 o 
   3   4   6        0.10       14.65     25.26 o 
   4   4   6      295.17      225.74     23.66 o 
   5   4   6      510.45      543.52     21.03 o 
   6   4   6      442.68      457.69     25.76 o 
   7   4   6      940.12      968.15     25.94 o 
   8   4   6      285.87      263.15     23.73 o 
   9   4   6      196.46      143.33     45.67 o 
  10   4   6      165.09      165.49     34.55 o 
  11   4   6      102.62      118.23     30.91 o 
 -11   5   6      278.30      328.78     28.84 o 
 -10   5   6      311.40      347.04     43.28 o 
  -9   5   6       70.15       84.74     24.63 o 
  -8   5   6       11.46       61.54     24.57 o 
  -7   5   6     3628.19     3473.64     34.01 o 
  -6   5   6     1850.87     1818.02     26.86 o 
  -5   5   6       17.20       -7.38     20.82 o 
  -4   5   6      711.72      822.59     21.77 o 
  -3   5   6      537.29      595.89     20.81 o 
  -2   5   6      534.84      578.76     22.46 o 
  -1   5   6      402.71      389.18     21.49 o 
   0   5   6      727.73      826.35     24.53 o 
   1   5   6      739.05      697.05     24.83 o 
   2   5   6     2339.67     2249.27     29.20 o 
   3   5   6      886.00      797.98     25.03 o 
   4   5   6      500.74      474.78     22.92 o 
   5   5   6        3.44        9.53     26.68 o 
   6   5   6      117.67      116.43     21.71 o 
   7   5   6     1089.03     1045.33     26.69 o 
   8   5   6      195.88      242.49     27.95 o 
   9   5   6      340.80      381.14     29.78 o 
  10   5   6      128.42      239.46     34.56 o 
  11   5   6        2.34       15.68     37.60 o 
 -11   6   6       43.25       55.97     25.93 o 
 -10   6   6      349.84      354.20     32.75 o 
  -9   6   6        0.22       -5.39     28.88 o 
  -8   6   6      958.93      895.98     29.14 o 
  -7   6   6      436.60      440.28     23.07 o 
  -6   6   6       12.95       10.76     20.96 o 
  -5   6   6       52.48       60.31     22.93 o 
  -4   6   6      263.04      284.98     21.29 o 
  -3   6   6      168.02      163.06     19.26 o 
  -2   6   6     1559.43     1559.12     25.70 o 
  -1   6   6       93.61      111.15     18.90 o 
   0   6   6      854.70      866.64     24.03 o 
   1   6   6      283.08      303.98     24.36 o 
   2   6   6     5068.77     5264.04     31.65 o 
   3   6   6       49.29       58.27     21.60 o 
   4   6   6     1927.97     1882.97     24.69 o 
   5   6   6       22.29       -3.36     21.51 o 
   6   6   6       19.03      -14.05     24.09 o 
   7   6   6      506.61      522.78     25.48 o 
   8   6   6       43.38       30.18     26.27 o 
   9   6   6      195.43      185.69     30.33 o 
  10   6   6        4.53        1.05     31.97 o 
 -10   7   6       91.26      151.78     40.11 o 
  -9   7   6        4.22       13.09     28.46 o 
  -8   7   6       85.45      118.96     28.59 o 
  -7   7   6      171.62      173.58     22.49 o 
  -6   7   6      193.04      203.34     23.02 o 
  -5   7   6     1367.09     1260.45     22.73 o 
  -4   7   6      532.54      533.86     20.30 o 
  -3   7   6      599.77      598.37     19.38 o 
  -2   7   6     1063.09     1069.90     21.58 o 
  -1   7   6      114.36      137.84     16.59 o 
   0   7   6      221.98      232.35     18.36 o 
   1   7   6       19.15       30.57     17.01 o 
   2   7   6     1100.64     1075.58     26.14 o 
   3   7   6      131.99      112.75     21.92 o 
   4   7   6      233.36      248.67     23.21 o 
   5   7   6      616.71      651.80     21.17 o 
   6   7   6       10.40        5.25     22.96 o 
   7   7   6       62.76       62.89     25.48 o 
   8   7   6      510.06      486.87     30.51 o 
   9   7   6       18.91       69.82     34.20 o 
  10   7   6       92.05      136.62     41.48 o 
 -10   8   6      109.59      118.78     37.36 o 
  -9   8   6        5.04        0.06     36.21 o 
  -8   8   6       26.86       55.87     32.15 o 
  -7   8   6       45.42      102.38     20.64 o 
  -6   8   6       41.67       80.85     23.30 o 
  -5   8   6      858.87      892.86     22.96 o 
  -4   8   6       33.17       29.94     21.03 o 
  -3   8   6      540.55      554.33     22.77 o 
  -2   8   6      933.40      978.38     23.70 o 
  -1   8   6      846.48      846.04     20.76 o 
   0   8   6     1854.48     1887.43     24.10 o 
   1   8   6      336.04      317.23     23.04 o 
   2   8   6      866.49      896.66     24.43 o 
   3   8   6       14.98       11.85     20.88 o 
   4   8   6       89.78      108.77     20.55 o 
   5   8   6     1422.89     1387.31     27.29 o 
   6   8   6       11.45       55.14     25.43 o 
   7   8   6       26.98       16.91     21.68 o 
   8   8   6      129.34      129.46     36.31 o 
   9   8   6       19.84       57.92     35.63 o 
  -9   9   6        5.45        0.75     25.63 o 
  -8   9   6       49.61      109.57     23.28 o 
  -7   9   6       70.59      121.96     25.74 o 
  -6   9   6       66.37       62.45     30.03 o 
  -5   9   6     1610.28     1615.82     36.69 o 
  -4   9   6       54.64       65.77     21.52 o 
  -3   9   6      155.62      184.50     21.38 o 
  -2   9   6      564.89      596.12     21.99 o 
  -1   9   6      605.33      610.59     22.14 o 
   0   9   6     2135.67     2021.76     40.39 o 
   1   9   6     1181.54     1107.77     29.16 o 
   2   9   6     1393.43     1414.93     23.52 o 
   3   9   6        4.70       32.43     21.36 o 
   4   9   6       13.06       42.32     23.56 o 
   5   9   6      262.48      300.37     27.27 o 
   6   9   6       67.58      119.70     26.79 o 
   7   9   6        4.54       -1.80     42.88 o 
   8   9   6      100.80      103.05     29.43 o 
   9   9   6       53.85      140.08     34.80 o 
  -9  10   6      203.31      206.26     29.07 o 
  -8  10   6      106.78      122.46     28.54 o 
  -7  10   6       45.40       45.70     31.25 o 
  -6  10   6       64.30       91.61     29.56 o 
  -5  10   6        0.02       15.88     22.03 o 
  -4  10   6       39.82       46.81     20.25 o 
  -3  10   6       25.50       79.75     23.14 o 
  -2  10   6        3.95       43.83     24.50 o 
  -1  10   6       46.60       68.84     18.84 o 
   0  10   6      647.49      614.04     23.16 o 
   1  10   6     1086.30      961.47     38.83 o 
   2  10   6      807.68      824.94     23.24 o 
   3  10   6      258.59      278.43     25.13 o 
   4  10   6       24.93       55.02     24.76 o 
   5  10   6       42.74       46.65     25.05 o 
   6  10   6      483.56      479.15     25.52 o 
   7  10   6       66.85       97.84     26.04 o 
   8  10   6      178.80      157.14     29.64 o 
  -8  11   6        5.97        0.01     26.88 o 
  -7  11   6        0.03       21.66     26.85 o 
  -6  11   6      106.10      177.14     25.84 o 
  -5  11   6      154.90      165.14     24.87 o 
  -4  11   6      496.10      458.75     28.08 o 
  -3  11   6      189.28      218.01     22.63 o 
  -2  11   6       21.11       32.48     23.13 o 
  -1  11   6      329.59      332.95     23.27 o 
   0  11   6        2.48       16.95     24.43 o 
   1  11   6       94.50       83.98     22.25 o 
   2  11   6       97.40      131.31     22.56 o 
   3  11   6      161.51      203.52     25.33 o 
   4  11   6      528.85      554.74     24.56 o 
   5  11   6        7.44       34.37     23.67 o 
   6  11   6        2.12       33.88     24.03 o 
   7  11   6        5.05       79.41     27.48 o 
  -7  12   6      109.23       76.73     43.85 o 
  -6  12   6       99.13       86.33     27.79 o 
  -5  12   6       24.03       20.49     25.04 o 
  -4  12   6       93.93      115.75     31.74 o 
  -3  12   6        3.14       21.78     26.37 o 
  -2  12   6      260.52      245.97     24.55 o 
  -1  12   6      194.60      204.99     24.61 o 
   0  12   6       77.58       84.30     26.97 o 
   1  12   6      127.83      156.75     26.79 o 
   2  12   6      313.06      299.37     25.63 o 
   3  12   6        2.85       -2.90     23.74 o 
   4  12   6      457.89      463.08     25.81 o 
   5  12   6      219.30      270.08     28.11 o 
   6  12   6      155.25      183.43     29.32 o 
  -5  13   6       13.65       86.62     32.02 o 
  -4  13   6       72.78      108.90     25.85 o 
  -3  13   6        6.34       82.73     26.93 o 
  -2  13   6      195.13      192.51     30.11 o 
  -1  13   6       96.87      132.32     30.14 o 
   0  13   6      349.71      333.11     27.00 o 
   1  13   6        7.31       -3.41     25.20 o 
   2  13   6      178.00      212.62     28.48 o 
   3  13   6      355.22      353.90     31.07 o 
   4  13   6       10.85       29.26     34.73 o 
  -3  14   6      191.15      205.86     47.29 o 
  -2  14   6       15.99       -6.94     35.54 o 
  -1  14   6      128.27      177.91     32.51 o 
   0  14   6        0.29       19.58     33.42 o 
   1  14   6       53.98      111.45     30.86 o 
   2  14   6       50.45       69.34     29.46 o 
 -11   0   7      153.77      128.97     37.33 o 
  -9   0   7     1550.32     1522.03     30.36 o 
  -7   0   7       35.36       85.45     42.19 o 
  -5   0   7      779.13     1035.20     39.24 o 
  -3   0   7      419.90      493.87     43.39 o 
  -1   0   7     5530.69     5571.44    131.63 o 
   1   0   7     6635.31     6701.13    105.59 o 
   3   0   7      345.57      423.70     34.49 o 
   5   0   7      154.11      170.15     29.72 o 
   7   0   7      421.06      397.34     31.63 o 
   9   0   7      475.78      491.83     35.49 o 
  11   0   7        7.81       32.23     38.64 o 
 -12   1   7        8.73       42.30     28.64 o 
 -11   1   7        7.57       51.53     25.10 o 
 -10   1   7      155.47      163.98     26.28 o 
  -9   1   7      254.64      246.34     25.00 o 
  -8   1   7     3311.45     3185.52     29.18 o 
  -7   1   7      146.06      189.69     23.07 o 
  -6   1   7     1435.46     1411.77     24.85 o 
  -5   1   7      799.91      878.30     23.96 o 
  -4   1   7    11110.27    11120.56    114.08 o 
  -3   1   7      861.02      963.07     26.27 o 
  -2   1   7      438.34      406.62     27.31 o 
  -1   1   7      285.72      218.92     41.20 o 
   0   1   7     1060.98     1048.96    111.07 o 
   1   1   7       37.50       45.07     23.39 o 
   2   1   7     2585.61     2517.06     39.45 o 
   3   1   7      281.31      308.33     23.20 o 
   4   1   7     2822.33     2953.85     33.40 o 
   5   1   7      241.00      225.90     24.04 o 
   6   1   7      266.34      347.50     23.04 o 
   7   1   7       53.39       55.31     24.86 o 
   8   1   7      139.46      141.67     26.62 o 
   9   1   7       96.70      108.54     24.01 o 
  10   1   7       47.99       49.42     24.47 o 
  11   1   7       45.25       63.11     26.90 o 
 -12   2   7      100.70      145.29     34.40 o 
 -11   2   7      426.17      430.61     32.29 o 
 -10   2   7      115.98      102.06     34.75 o 
  -9   2   7      217.58      205.59     22.03 o 
  -8   2   7        1.25       21.68     23.12 o 
  -7   2   7     1306.05     1217.62     24.32 o 
  -6   2   7       57.41       68.32     22.24 o 
  -5   2   7      368.94      436.96     23.26 o 
  -4   2   7     4047.52     3993.91     35.19 o 
  -3   2   7        0.05       12.12     23.80 o 
  -2   2   7       18.85        6.09     21.03 o 
  -1   2   7      713.27      717.18     25.09 o 
   0   2   7     3366.92     3324.14     36.32 o 
   1   2   7    12487.16    12982.75     61.59 o 
   2   2   7     9591.54    10161.02     83.82 o 
   3   2   7      323.04      400.04     21.93 o 
   4   2   7       24.15       82.90     22.23 o 
   5   2   7     1371.97     1413.08     27.45 o 
   6   2   7      898.53      898.85     28.52 o 
   7   2   7      151.10      203.76     25.14 o 
   8   2   7      235.07      265.66     21.67 o 
   9   2   7      351.68      333.27     26.58 o 
  10   2   7      417.39      467.83     46.66 o 
  11   2   7       98.60      106.90     26.99 o 
 -12   3   7       16.21       34.52     34.47 o 
 -11   3   7      210.72      202.95     34.87 o 
 -10   3   7       38.10       65.87     27.31 o 
  -9   3   7      498.88      469.23     27.70 o 
  -8   3   7      102.75      137.73     25.35 o 
  -7   3   7     3147.09     2998.26     53.92 o 
  -6   3   7        8.71       22.20     22.13 o 
  -5   3   7        0.16       -7.19     21.59 o 
  -4   3   7     1313.64     1454.51     25.15 o 
  -3   3   7      727.25      652.41     26.47 o 
  -2   3   7      692.66      724.14     22.57 o 
  -1   3   7     1269.41     1137.65     24.12 o 
   0   3   7     1299.23     1295.66     31.10 o 
   1   3   7     2474.18     2377.15     33.76 o 
   2   3   7     3734.54     4043.81     34.71 o 
   3   3   7      567.80      638.97     24.58 o 
   4   3   7       70.09       91.82     26.34 o 
   5   3   7       86.81      112.52     25.88 o 
   6   3   7       53.13       48.57     24.34 o 
   7   3   7      141.97      187.71     23.20 o 
   8   3   7      184.08      195.62     23.64 o 
   9   3   7      413.77      450.66     29.14 o 
  10   3   7       98.01      139.34     33.97 o 
  11   3   7      667.71      621.61     29.82 o 
 -11   4   7      225.70      228.95     29.87 o 
 -10   4   7       44.59       23.94     30.12 o 
  -9   4   7       19.04       49.85     30.68 o 
  -8   4   7      883.47      855.90     27.73 o 
  -7   4   7      190.01      197.23     21.23 o 
  -6   4   7       35.70       49.62     26.00 o 
  -5   4   7      488.17      521.19     23.00 o 
  -4   4   7     1276.90     1300.35     26.86 o 
  -3   4   7     3243.14     3298.44     76.29 o 
  -2   4   7       28.20       21.56     20.74 o 
  -1   4   7      124.18      144.07     20.54 o 
   0   4   7     3607.77     3478.65     34.31 o 
   1   4   7     1999.97     2067.67     30.60 o 
   2   4   7     2951.59     3196.87     31.39 o 
   3   4   7     1718.55     1950.98     28.29 o 
   4   4   7      440.94      519.79     25.07 o 
   5   4   7        7.98       -6.98     24.34 o 
   6   4   7     1461.25     1453.23     25.41 o 
   7   4   7      151.48      153.32     28.77 o 
   8   4   7      205.59      260.35     29.88 o 
   9   4   7        6.23        9.76     25.06 o 
  10   4   7        2.20       65.76     34.04 o 
  11   4   7       20.56       86.85     37.66 o 
 -11   5   7        0.92        6.69     30.45 o 
 -10   5   7      329.78      337.99     34.36 o 
  -9   5   7      152.00      166.51     27.21 o 
  -8   5   7      371.00      380.71     31.73 o 
  -7   5   7     3141.12     3081.20     30.80 o 
  -6   5   7       76.57       89.82     21.52 o 
  -5   5   7      405.73      359.02     21.87 o 
  -4   5   7      670.90      597.00     21.74 o 
  -3   5   7     1892.18     1996.96     23.94 o 
  -2   5   7       25.93       23.01     21.09 o 
  -1   5   7        1.93       11.88     20.43 o 
   0   5   7       54.56       92.00     22.88 o 
   1   5   7     1482.71     1518.87     27.14 o 
   2   5   7      159.44      188.91     24.82 o 
   3   5   7       19.92       32.82     24.36 o 
   4   5   7     2946.76     2904.89     34.36 o 
   5   5   7       28.35       35.23     21.40 o 
   6   5   7      929.10      848.14     25.57 o 
   7   5   7       99.97      106.82     23.18 o 
   8   5   7      148.01      151.75     28.25 o 
   9   5   7       15.27       12.25     27.25 o 
  10   5   7        0.25       36.55     35.09 o 
  11   5   7      157.36      122.14     32.83 o 
 -11   6   7        8.56       60.61     37.16 o 
 -10   6   7       23.37       73.23     30.30 o 
  -9   6   7      536.52      560.33     24.93 o 
  -8   6   7       68.92      144.77     27.42 o 
  -7   6   7       37.61       45.10     21.77 o 
  -6   6   7       57.96       44.44     23.47 o 
  -5   6   7       11.77       17.87     18.03 o 
  -4   6   7       27.28       49.81     20.69 o 
  -3   6   7      195.35      224.65     19.62 o 
  -2   6   7      444.98      436.74     19.81 o 
  -1   6   7      503.67      504.60     19.98 o 
   0   6   7      309.47      345.66     21.61 o 
   1   6   7        2.10       17.00     18.47 o 
   2   6   7      444.11      446.28     24.89 o 
   3   6   7      728.90      759.86     22.37 o 
   4   6   7     1010.74      985.22     23.66 o 
   5   6   7       45.90       35.93     24.32 o 
   6   6   7      326.62      311.64     26.64 o 
   7   6   7      148.48      164.19     24.91 o 
   8   6   7       26.25       41.05     44.65 o 
   9   6   7      358.63      406.94     33.99 o 
  10   6   7      121.39       67.16     32.97 o 
 -10   7   7      815.94      775.91     33.57 o 
  -9   7   7       49.18       56.42     35.57 o 
  -8   7   7       73.62       72.78     26.56 o 
  -7   7   7       14.90        2.42     23.40 o 
  -6   7   7      281.11      314.66     23.20 o 
  -5   7   7      215.01      258.67     21.16 o 
  -4   7   7      872.70      807.97     21.87 o 
  -3   7   7      768.95      785.44     22.66 o 
  -2   7   7       42.92       59.91     22.69 o 
  -1   7   7      188.87      176.41     20.09 o 
   0   7   7      405.44      411.24     23.91 o 
   1   7   7      601.92      610.12     22.25 o 
   2   7   7      166.63      151.66     22.78 o 
   3   7   7     1618.30     1581.10     23.63 o 
   4   7   7      667.56      623.43     23.52 o 
   5   7   7     2770.75     2731.25     45.35 o 
   6   7   7     1052.84     1038.38     27.34 o 
   7   7   7      175.54      193.37     25.66 o 
   8   7   7       36.10       54.58     32.45 o 
   9   7   7      273.96      260.23     39.15 o 
  10   7   7      120.44      194.51     38.07 o 
 -10   8   7       25.08      122.45     34.48 o 
  -9   8   7       47.57       79.57     27.22 o 
  -8   8   7      330.62      302.17     26.36 o 
  -7   8   7      115.78      125.34     23.29 o 
  -6   8   7      469.59      473.77     21.73 o 
  -5   8   7      372.30      385.62     23.22 o 
  -4   8   7      986.31      934.97     21.97 o 
  -3   8   7      390.87      363.71     22.53 o 
  -2   8   7      280.10      300.18     21.44 o 
  -1   8   7      500.50      534.30     20.30 o 
   0   8   7      146.51      133.57     21.05 o 
   1   8   7      129.70      105.77     20.25 o 
   2   8   7      590.93      592.96     27.07 o 
   3   8   7      327.24      315.29     22.84 o 
   4   8   7      150.95      155.71     22.14 o 
   5   8   7       37.01       37.39     23.47 o 
   6   8   7      780.19      748.52     24.27 o 
   7   8   7        5.32       -6.84     24.65 o 
   8   8   7      101.04      106.99     26.45 o 
   9   8   7      238.12      244.36     33.07 o 
  -9   9   7       24.36       29.73     26.34 o 
  -8   9   7      726.25      717.53     28.12 o 
  -7   9   7       68.43       60.25     24.12 o 
  -6   9   7      668.86      672.17     22.30 o 
  -5   9   7      270.54      273.26     20.72 o 
  -4   9   7      671.88      614.20     27.23 o 
  -3   9   7       54.56       76.90     22.24 o 
  -2   9   7      169.75      187.37     24.15 o 
  -1   9   7       32.56       35.87     18.55 o 
   0   9   7      399.13      405.91     20.23 o 
   1   9   7      110.01      164.69     26.54 o 
   2   9   7        0.32      -11.82     20.80 o 
   3   9   7        2.83       33.35     25.55 o 
   4   9   7      231.78      219.23     25.74 o 
   5   9   7        8.73       41.42     26.19 o 
   6   9   7      101.11      119.24     27.32 o 
   7   9   7      317.91      357.12     29.04 o 
   8   9   7      148.26      172.14     30.25 o 
   9   9   7       55.06       78.54     35.27 o 
  -9  10   7       59.01       25.28     86.43 o 
  -8  10   7      105.14      172.65     27.11 o 
  -7  10   7        6.26       30.43     24.00 o 
  -6  10   7      150.53      176.09     24.56 o 
  -5  10   7        9.38       41.50     24.81 o 
  -4  10   7     1725.95     1597.25     25.78 o 
  -3  10   7     1059.72     1036.38     23.33 o 
  -2  10   7      367.89      343.36     21.61 o 
  -1  10   7       28.79       48.96     22.61 o 
   0  10   7       55.08       98.56     21.36 o 
   1  10   7      114.51      121.39     24.77 o 
   2  10   7      346.96      328.19     24.00 o 
   3  10   7        1.14        6.41     22.12 o 
   4  10   7      146.84      157.66     24.22 o 
   5  10   7       37.16       53.89     22.05 o 
   6  10   7        0.29       13.06     28.97 o 
   7  10   7        1.34       36.48     24.10 o 
   8  10   7      155.61      230.70     31.22 o 
  -8  11   7       15.70        2.75     35.13 o 
  -7  11   7       12.37       52.70     30.54 o 
  -6  11   7       80.35       96.85     27.64 o 
  -5  11   7      135.13      171.84     24.88 o 
  -4  11   7     1088.65     1064.21     28.29 o 
  -3  11   7       13.83        0.19     23.93 o 
  -2  11   7       79.05       99.84     22.17 o 
  -1  11   7     1173.78     1133.46     28.72 o 
   0  11   7        0.44       -9.03     23.59 o 
   1  11   7      168.23      180.85     25.43 o 
   2  11   7      398.83      408.66     31.86 o 
   3  11   7       10.43      -11.64     26.10 o 
   4  11   7       90.01      132.66     23.97 o 
   5  11   7       57.62       36.23     23.57 o 
   6  11   7       75.53       86.13     25.48 o 
   7  11   7       88.97      112.68     31.19 o 
  -6  12   7       54.80       36.22     26.46 o 
  -5  12   7        5.11       48.76     27.03 o 
  -4  12   7      476.53      407.50     32.43 o 
  -3  12   7      429.78      439.15     28.99 o 
  -2  12   7      512.07      539.94     25.38 o 
  -1  12   7        0.69        6.85     26.10 o 
   0  12   7       25.86       21.68     28.20 o 
   1  12   7       33.80       36.37     22.85 o 
   2  12   7       20.95       47.38     29.51 o 
   3  12   7        2.29       21.11     25.46 o 
   4  12   7       18.93       11.33     26.37 o 
   5  12   7       18.15       61.00     28.24 o 
   6  12   7      165.25      166.55     31.67 o 
  -5  13   7       63.22       48.59     27.07 o 
  -4  13   7       44.16       34.12     25.01 o 
  -3  13   7      140.21      178.09     28.46 o 
  -2  13   7      223.15      269.90     27.06 o 
  -1  13   7      245.43      197.30     29.49 o 
   0  13   7       46.65       50.04     27.32 o 
   1  13   7       94.71       99.98     27.22 o 
   2  13   7      107.65      102.07     25.84 o 
   3  13   7       10.28       76.83     27.77 o 
   4  13   7       44.25       93.92     28.89 o 
  -2  14   7       35.14        0.77     35.22 o 
  -1  14   7        3.75       68.92     39.26 o 
   0  14   7       77.64       49.51     33.00 o 
   1  14   7       15.95       12.58     26.15 o 
   2  14   7       20.97       13.11     55.28 o 
 -12   0   8      150.64      135.34     47.53 o 
 -10   0   8      261.77      308.58     34.74 o 
  -8   0   8      969.65      839.73     57.78 o 
  -6   0   8     4153.00     3956.89    125.58 o 
  -4   0   8     2556.77     2548.23     54.24 o 
  -2   0   8     2660.14     2488.45     50.79 o 
   0   0   8     7986.85     7784.44    114.05 o 
   2   0   8     8521.94     8440.87     66.38 o 
   4   0   8     1180.90     1228.23     33.44 o 
   6   0   8      671.42      757.93     32.54 o 
   8   0   8      339.56      383.84     32.84 o 
  10   0   8       79.87      146.61     67.78 o 
 -12   1   8       68.63      113.46     38.72 o 
 -11   1   8       49.96       65.46     28.44 o 
 -10   1   8       24.65       57.19     28.06 o 
  -9   1   8     1441.87     1356.52     30.20 o 
  -8   1   8       71.89       91.98     22.09 o 
  -7   1   8     1597.19     1552.79     31.37 o 
  -6   1   8      613.38      639.19     24.07 o 
  -5   1   8      818.20      872.19     24.76 o 
  -4   1   8      633.75      581.75     24.22 o 
  -3   1   8      357.77      396.74     23.32 o 
  -2   1   8     3354.56     3338.34     38.94 o 
  -1   1   8      643.16      644.01     24.92 o 
   0   1   8        0.26        2.82     24.45 o 
   1   1   8     2835.94     2691.21     37.44 o 
   2   1   8      593.41      511.64     28.00 o 
   3   1   8      386.12      409.83     27.14 o 
   4   1   8     1368.43     1591.41     28.69 o 
   5   1   8      343.12      369.26     24.56 o 
   6   1   8       86.53      113.24     26.69 o 
   7   1   8      255.19      251.53     25.71 o 
   8   1   8        0.03        3.30     26.65 o 
   9   1   8      426.18      463.27     26.81 o 
  10   1   8      358.41      357.49     27.12 o 
  11   1   8       20.77       42.47     27.73 o 
 -12   2   8        4.64       47.18     29.52 o 
 -11   2   8       53.39       66.34     37.22 o 
 -10   2   8       50.27       72.63     26.72 o 
  -9   2   8      634.12      576.86     27.62 o 
  -8   2   8      334.08      321.29     23.26 o 
  -7   2   8        6.45       21.28     20.14 o 
  -6   2   8      188.75      141.48     21.22 o 
  -5   2   8     1013.13     1045.52     26.71 o 
  -4   2   8      184.59      270.97     24.38 o 
  -3   2   8     3756.45     3765.00     36.40 o 
  -2   2   8     2470.83     2472.99     31.36 o 
  -1   2   8     3790.22     3779.51     34.20 o 
   0   2   8       13.68       28.47     24.95 o 
   1   2   8       71.12      102.75     23.64 o 
   2   2   8     1737.75     1736.24     28.39 o 
   3   2   8     1910.89     1790.34     26.09 o 
   4   2   8      277.92      346.08     22.69 o 
   5   2   8      328.01      297.42     24.04 o 
   6   2   8      738.73      765.80     26.16 o 
   7   2   8      643.72      678.75     24.85 o 
   8   2   8        0.16        9.42     24.67 o 
   9   2   8      429.80      375.29     29.20 o 
  10   2   8       11.81       11.34     42.15 o 
  11   2   8      226.84      312.14     26.20 o 
 -12   3   8       54.70       86.90     34.57 o 
 -11   3   8       84.64       81.73     31.64 o 
 -10   3   8       35.70       61.07     36.45 o 
  -9   3   8        6.34       19.78     23.63 o 
  -8   3   8       67.52       53.54     22.12 o 
  -7   3   8     3067.40     3071.26     31.76 o 
  -6   3   8     2487.45     2288.78     29.85 o 
  -5   3   8       44.28       45.91     23.25 o 
  -4   3   8     2562.94     2512.93     27.34 o 
  -3   3   8     1657.73     1786.41     25.46 o 
  -2   3   8      230.21      249.59     23.11 o 
  -1   3   8     1910.31     1943.87     27.34 o 
   0   3   8     1301.54     1397.99     27.97 o 
   1   3   8     2847.59     2936.53     33.88 o 
   2   3   8      224.24      262.99     23.64 o 
   3   3   8      120.34       72.98     22.16 o 
   4   3   8       94.49       97.17     21.74 o 
   5   3   8      342.10      349.90     24.75 o 
   6   3   8      807.76      787.91     25.01 o 
   7   3   8     1078.87     1023.23     24.77 o 
   8   3   8        3.09       63.28     26.89 o 
   9   3   8      615.62      596.85     29.60 o 
  10   3   8      579.36      557.74     34.67 o 
  11   3   8       16.80       44.94     33.78 o 
 -11   4   8      234.31      272.94     27.48 o 
 -10   4   8      344.08      326.89     28.13 o 
  -9   4   8      361.29      350.80     28.53 o 
  -8   4   8      189.56      191.62     24.39 o 
  -7   4   8      663.62      672.18     24.80 o 
  -6   4   8      306.21      256.83     23.22 o 
  -5   4   8     1187.58     1119.33     22.84 o 
  -4   4   8      192.63      207.17     20.95 o 
  -3   4   8      307.50      295.30     20.47 o 
  -2   4   8       15.93       46.98     22.16 o 
  -1   4   8     1124.34     1109.50     24.85 o 
   0   4   8      385.71      367.23     25.33 o 
   1   4   8      239.75      268.46     24.57 o 
   2   4   8       45.86       20.12     24.00 o 
   3   4   8     1179.39     1201.06     26.07 o 
   4   4   8      168.48      182.93     21.24 o 
   5   4   8      415.55      468.63     23.57 o 
   6   4   8     1032.19     1009.87     29.51 o 
   7   4   8     2672.17     2600.69     33.97 o 
   8   4   8      407.87      395.82     28.38 o 
   9   4   8       26.05       57.90     27.31 o 
  10   4   8      481.21      489.55     35.33 o 
  11   4   8       73.72      121.34     32.68 o 
 -11   5   8      186.62      196.62     31.91 o 
 -10   5   8      314.15      296.07     29.39 o 
  -9   5   8      123.70      123.18     28.81 o 
  -8   5   8       79.79      107.43     29.74 o 
  -7   5   8     1649.64     1573.42     35.90 o 
  -6   5   8      309.91      322.19     22.56 o 
  -5   5   8      382.76      402.27     21.97 o 
  -4   5   8        3.23       16.36     20.07 o 
  -3   5   8      176.47      215.69     18.58 o 
  -2   5   8       21.69       40.10     20.96 o 
  -1   5   8        0.58       13.78     16.86 o 
   0   5   8      252.04      374.72     27.03 o 
   1   5   8     8836.65     8982.26    108.01 o 
   2   5   8       81.43       83.23     23.68 o 
   3   5   8        0.18        3.97     21.15 o 
   4   5   8     1050.04     1064.76     26.78 o 
   5   5   8      413.83      391.99     22.55 o 
   6   5   8       72.18       61.71     22.16 o 
   7   5   8        0.77       11.01     39.73 o 
   8   5   8        9.78       27.57     28.42 o 
   9   5   8      839.33      840.60     31.82 o 
  10   5   8       51.24       81.68     29.88 o 
 -11   6   8       18.31       88.06     37.73 o 
 -10   6   8       35.33       39.41     29.56 o 
  -9   6   8      163.05      240.46     29.92 o 
  -8   6   8      162.18      187.68     24.65 o 
  -7   6   8     1186.40     1189.42     28.44 o 
  -6   6   8      218.71      237.96     23.77 o 
  -5   6   8      184.18      181.14     21.78 o 
  -4   6   8       74.62       86.07     19.60 o 
  -3   6   8     3112.24     3305.58     34.78 o 
  -2   6   8     1194.45     1088.29     25.13 o 
  -1   6   8       40.08       59.36     17.00 o 
   0   6   8       52.62       22.35     18.60 o 
   1   6   8      811.60      900.44     22.12 o 
   2   6   8      224.11      234.81     22.38 o 
   3   6   8     1581.56     1584.09     28.19 o 
   4   6   8      449.38      484.73     26.32 o 
   5   6   8     5713.64     5417.16     59.22 o 
   6   6   8      266.84      272.93     25.74 o 
   7   6   8     1101.78     1016.63     25.63 o 
   8   6   8        8.54       34.11     28.23 o 
   9   6   8       14.35       -2.65     33.71 o 
  10   6   8        3.60       53.06     35.69 o 
 -10   7   8      306.41      341.20     31.18 o 
  -9   7   8       28.29       71.96     30.99 o 
  -8   7   8       38.41       91.68     28.81 o 
  -7   7   8     1207.82     1161.33     27.24 o 
  -6   7   8       89.21       94.71     20.64 o 
  -5   7   8        3.68       -1.04     20.88 o 
  -4   7   8      148.85      132.81     18.83 o 
  -3   7   8        0.33        7.89     22.73 o 
  -2   7   8        4.14       23.18     21.08 o 
  -1   7   8      111.39      128.12     20.52 o 
   0   7   8      986.15     1027.66     22.38 o 
   1   7   8     1466.14     1366.36     26.02 o 
   2   7   8       85.46      103.86     20.34 o 
   3   7   8       12.26       35.77     22.57 o 
   4   7   8      173.51      231.32     22.77 o 
   5   7   8      972.88      946.60     28.16 o 
   6   7   8      364.30      281.49     23.65 o 
   7   7   8        6.15       25.34     25.99 o 
   8   7   8      296.14      334.66     30.41 o 
   9   7   8       48.99       49.49     31.66 o 
  10   7   8       64.26       39.31     35.19 o 
 -10   8   8      219.26      260.55     40.36 o 
  -9   8   8      238.96      291.93     32.73 o 
  -8   8   8      583.85      633.85     31.62 o 
  -7   8   8       66.78       45.48     27.05 o 
  -6   8   8      108.32      111.61     22.61 o 
  -5   8   8       46.46       53.21     19.71 o 
  -4   8   8       46.77       49.85     21.24 o 
  -3   8   8     1411.98     1377.99     22.76 o 
  -2   8   8       55.36       56.30     21.85 o 
  -1   8   8      797.12      785.53     20.78 o 
   0   8   8      404.84      375.20     24.89 o 
   1   8   8     2399.42     2436.75     27.54 o 
   2   8   8     2328.38     2358.81     66.19 o 
   3   8   8      210.52      250.24     22.44 o 
   4   8   8       62.91       86.55     23.75 o 
   5   8   8      344.78      348.58     23.13 o 
   6   8   8       46.33       28.84     24.36 o 
   7   8   8      192.54      192.87     25.10 o 
   8   8   8       24.40        1.53     26.44 o 
   9   8   8       29.12       79.56     31.22 o 
  -9   9   8      300.97      313.31     30.17 o 
  -8   9   8       23.36       65.62     25.68 o 
  -7   9   8       36.06       49.93     22.28 o 
  -6   9   8       66.21      120.54     23.61 o 
  -5   9   8       23.74       35.40     21.40 o 
  -4   9   8     1148.17     1144.31     23.27 o 
  -3   9   8      125.74      143.35     23.24 o 
  -2   9   8       64.99       51.00     23.47 o 
  -1   9   8      238.30      255.45     19.45 o 
   0   9   8      103.22       69.73     20.83 o 
   1   9   8      207.18      221.90     21.24 o 
   2   9   8     1107.36     1042.71     24.71 o 
   3   9   8      704.81      648.79     27.63 o 
   4   9   8      467.31      504.39     23.60 o 
   5   9   8      245.21      221.22     24.44 o 
   6   9   8      502.30      526.33     28.43 o 
   7   9   8      197.64      282.64     27.78 o 
   8   9   8      135.83      166.06     30.65 o 
  -8  10   8      328.63      362.86     27.96 o 
  -7  10   8      101.56      126.00     29.33 o 
  -6  10   8        4.03       16.03     24.38 o 
  -5  10   8       95.31      101.43     25.53 o 
  -4  10   8       87.42       83.66     26.47 o 
  -3  10   8       12.29       20.78     21.16 o 
  -2  10   8       50.33       59.10     22.37 o 
  -1  10   8        0.21       17.86     23.74 o 
   0  10   8      109.81      129.91     23.01 o 
   1  10   8      732.09      679.17     30.73 o 
   2  10   8       16.83       49.61     20.69 o 
   3  10   8       54.63       53.34     23.98 o 
   4  10   8       38.76       53.13     21.81 o 
   5  10   8       11.21        2.75     25.27 o 
   6  10   8      252.43      307.31     28.05 o 
   7  10   8       11.58       -6.18     26.94 o 
   8  10   8      133.49      175.27     30.75 o 
  -7  11   8      314.99      289.42     28.93 o 
  -6  11   8      175.00      206.67     25.07 o 
  -5  11   8      202.36      252.93     23.89 o 
  -4  11   8       72.04       72.62     24.40 o 
  -3  11   8      184.06      190.33     25.10 o 
  -2  11   8       30.50       22.59     25.85 o 
  -1  11   8      871.06      819.26     28.53 o 
   0  11   8      508.11      496.63     23.73 o 
   1  11   8      166.62      195.96     23.16 o 
   2  11   8       45.72       86.46     26.44 o 
   3  11   8       10.43       25.32     29.12 o 
   4  11   8       26.09       61.76     25.43 o 
   5  11   8      351.62      357.00     24.66 o 
   6  11   8       81.65      111.18     25.10 o 
   7  11   8      316.47      337.59     29.90 o 
  -6  12   8      173.42      216.54     29.79 o 
  -5  12   8        4.12        8.78     25.20 o 
  -4  12   8      299.14      300.00     24.93 o 
  -3  12   8       22.72       95.21     27.23 o 
  -2  12   8        4.36       23.79     22.40 o 
  -1  12   8       26.39        4.29     26.33 o 
   0  12   8      349.74      387.36     33.54 o 
   1  12   8        4.03        0.68     24.94 o 
   2  12   8      521.88      456.60     27.38 o 
   3  12   8       67.66       41.26     30.35 o 
   4  12   8        7.56        1.88     26.26 o 
   5  12   8      189.99      230.29     29.70 o 
   6  12   8      136.06      126.77     87.30 o 
  -5  13   8       16.01       38.13     27.31 o 
  -4  13   8      190.35      219.07     29.85 o 
  -3  13   8        7.42       44.35     29.04 o 
  -2  13   8       18.65       -1.21     31.02 o 
  -1  13   8      131.43      177.55     31.15 o 
   0  13   8        2.42      -10.30     26.22 o 
   1  13   8       23.73       88.61     31.61 o 
   2  13   8        1.92       33.00     28.80 o 
   3  13   8      524.45      529.58     31.20 o 
   4  13   8       40.33       29.18     27.07 o 
  -2  14   8       43.42       -4.31     43.01 o 
  -1  14   8       56.77       66.18     41.58 o 
   0  14   8        0.68       11.14     32.03 o 
   1  14   8      163.18      147.39     28.95 o 
 -11   0   9        7.20       32.59     33.46 o 
  -9   0   9     1534.95     1369.99     33.19 o 
  -7   0   9      176.22      116.57     35.96 o 
  -5   0   9      210.24      228.10     47.29 o 
  -3   0   9      525.69      501.32     37.01 o 
  -1   0   9    11972.45    11909.56    142.18 o 
   1   0   9      296.23      364.36     30.92 o 
   3   0   9     5226.09     5681.15     88.37 o 
   5   0   9       13.76       38.70     28.81 o 
   7   0   9      265.34      266.19     31.91 o 
   9   0   9      291.52      339.34     47.74 o 
  11   0   9      333.05      331.67     48.24 o 
 -12   1   9        0.06       24.20     27.89 o 
 -11   1   9       64.32       55.04     26.61 o 
 -10   1   9       12.30      -32.71     39.74 o 
  -9   1   9        2.23       -8.11     24.76 o 
  -8   1   9      259.68      237.96     25.94 o 
  -7   1   9      459.45      435.53     23.97 o 
  -6   1   9        0.10       -0.62     20.49 o 
  -5   1   9     4720.58     4881.33     35.95 o 
  -4   1   9     2107.23     2380.67     31.91 o 
  -3   1   9     7750.97     7987.82     48.66 o 
  -2   1   9     1618.75     1554.39     28.34 o 
  -1   1   9        5.46      112.03     63.21 o 
   0   1   9      670.41      667.03     25.71 o 
   1   1   9     6850.96     6837.42     63.46 o 
   2   1   9     2113.55     2386.95     32.97 o 
   3   1   9      295.77      326.86     26.30 o 
   4   1   9      450.23      453.11     21.91 o 
   5   1   9     2000.27     2011.63     29.32 o 
   6   1   9       64.28      100.29     24.87 o 
   7   1   9        0.08       35.50     21.79 o 
   8   1   9      150.43      189.81     34.70 o 
   9   1   9       17.24       -5.09     28.19 o 
  10   1   9      969.68      993.38     33.27 o 
  11   1   9       24.20       -6.67     27.49 o 
 -12   2   9       10.54       23.03     26.54 o 
 -11   2   9      395.02      448.81     31.86 o 
 -10   2   9      311.60      292.97     32.08 o 
  -9   2   9        1.87       52.62     22.99 o 
  -8   2   9      103.50      126.30     28.12 o 
  -7   2   9      139.47      148.21     23.64 o 
  -6   2   9      574.60      592.33     22.54 o 
  -5   2   9      185.32      215.86     22.60 o 
  -4   2   9       89.13       87.93     20.52 o 
  -3   2   9       22.87        9.77     22.52 o 
  -2   2   9     1972.78     2074.19     29.17 o 
  -1   2   9      338.00      390.97     22.78 o 
   0   2   9    13839.40    13917.80     87.97 o 
   1   2   9      646.81      666.47     27.58 o 
   2   2   9        7.06       11.00     18.27 o 
   3   2   9     3855.09     4226.74     53.99 o 
   4   2   9       86.99       82.06     21.54 o 
   5   2   9     1385.58     1358.96     27.92 o 
   6   2   9        8.64       11.69     22.21 o 
   7   2   9        8.70       52.60     23.59 o 
   8   2   9        0.43       -1.14     29.83 o 
   9   2   9        1.11       46.90     28.35 o 
  10   2   9       34.16       63.91     28.35 o 
  11   2   9       10.71       30.39     27.47 o 
 -12   3   9      128.89      149.88     38.56 o 
 -11   3   9       77.26       71.12     26.17 o 
 -10   3   9       34.31       67.84     32.17 o 
  -9   3   9      103.17      136.66     30.32 o 
  -8   3   9     1927.66     1820.98     42.16 o 
  -7   3   9      174.15      180.84     23.73 o 
  -6   3   9     1164.50     1176.75     29.54 o 
  -5   3   9      142.78      131.19     23.89 o 
  -4   3   9      322.41      280.83     22.66 o 
  -3   3   9     1463.44     1358.59     24.85 o 
  -2   3   9       26.50       40.04     23.07 o 
  -1   3   9      299.15      310.92     24.53 o 
   0   3   9     5331.99     5260.51     35.98 o 
   1   3   9     3753.42     3675.50     35.11 o 
   2   3   9      276.43      299.18     24.29 o 
   3   3   9     2893.56     2890.58     29.15 o 
   4   3   9     1381.73     1456.53     30.27 o 
   5   3   9     5040.98     5341.14    122.70 o 
   6   3   9      664.22      607.42     24.32 o 
   7   3   9        8.89       19.51     23.73 o 
   8   3   9      261.71      238.05     27.68 o 
   9   3   9       10.60       52.02     26.76 o 
  10   3   9        7.40       16.68     34.53 o 
  11   3   9        1.22       11.93     29.38 o 
 -11   4   9       14.69       99.10     30.07 o 
 -10   4   9      480.42      522.00     31.10 o 
  -9   4   9      113.60      122.39     23.27 o 
  -8   4   9      751.46      812.12     28.07 o 
  -7   4   9      796.35      704.92     27.05 o 
  -6   4   9      725.01      712.96     24.89 o 
  -5   4   9      524.55      597.35     25.51 o 
  -4   4   9     1427.47     1492.24     23.77 o 
  -3   4   9       37.22       36.11     19.22 o 
  -2   4   9       11.40        7.65     19.65 o 
  -1   4   9     1182.05     1150.28     24.30 o 
   0   4   9     6463.92     6757.58     41.27 o 
   1   4   9     4989.13     4907.40     46.00 o 
   2   4   9     3848.88     4015.29     42.29 o 
   3   4   9       66.46       73.45     21.20 o 
   4   4   9     1053.22     1038.96     26.77 o 
   5   4   9      538.05      555.28     22.57 o 
   6   4   9        4.05       -0.12     27.54 o 
   7   4   9      967.56     1007.36     26.63 o 
   8   4   9        1.32       28.75     30.61 o 
   9   4   9      110.80      125.86     25.93 o 
  10   4   9       15.19       47.61     37.28 o 
 -11   5   9       43.57       69.20     31.36 o 
 -10   5   9        8.51       65.54     25.41 o 
  -9   5   9      956.38      939.89     32.92 o 
  -8   5   9      613.31      610.80     26.18 o 
  -7   5   9       13.95       20.92     26.93 o 
  -6   5   9        9.52       34.75     24.98 o 
  -5   5   9       18.62      -14.29     20.82 o 
  -4   5   9      209.02      170.17     19.93 o 
  -3   5   9       18.72       22.67     20.03 o 
  -2   5   9     2025.25     2075.43     27.73 o 
  -1   5   9        0.90       18.77     19.98 o 
   0   5   9        5.48       52.36     21.92 o 
   1   5   9       56.98       60.83     21.82 o 
   2   5   9       13.17       33.72     33.12 o 
   3   5   9     3292.76     3367.21     43.73 o 
   4   5   9      392.73      398.37     26.14 o 
   5   5   9        9.93      -19.67     21.24 o 
   6   5   9      652.59      646.68     23.63 o 
   7   5   9      840.92      816.58     27.46 o 
   8   5   9      885.74      905.85     36.52 o 
   9   5   9      276.99      252.39     31.13 o 
  10   5   9       49.36       87.51     33.09 o 
 -11   6   9        5.13       69.43     32.00 o 
 -10   6   9        1.27      -14.77     34.94 o 
  -9   6   9       18.82       90.59     29.42 o 
  -8   6   9      146.50      146.01     26.43 o 
  -7   6   9     1282.73     1283.14     26.52 o 
  -6   6   9     1040.28     1049.46     27.58 o 
  -5   6   9      768.49      781.35     24.48 o 
  -4   6   9      434.71      451.78     21.85 o 
  -3   6   9      178.75      184.78     20.95 o 
  -2   6   9        0.38       19.64     20.87 o 
  -1   6   9      948.65      887.98     22.20 o 
   0   6   9      189.34      194.44     22.23 o 
   1   6   9        6.88       27.40     25.72 o 
   2   6   9     2320.40     2280.83     27.46 o 
   3   6   9     1723.44     1654.94     30.65 o 
   4   6   9      106.55      138.95     25.25 o 
   5   6   9      168.62      137.36     23.86 o 
   6   6   9      210.07      203.56     23.30 o 
   7   6   9        1.59       -2.79     28.18 o 
   8   6   9       13.86        4.99     26.73 o 
   9   6   9      166.15      152.54     31.54 o 
  10   6   9       92.81       65.51     37.29 o 
 -10   7   9      220.49      229.78     33.03 o 
  -9   7   9        6.28       60.20     28.71 o 
  -8   7   9      440.66      369.88     26.29 o 
  -7   7   9      586.21      609.45     25.47 o 
  -6   7   9        3.06        9.69     20.71 o 
  -5   7   9      138.78      135.09     22.43 o 
  -4   7   9      401.59      405.40     22.46 o 
  -3   7   9     3042.59     3032.32     34.84 o 
  -2   7   9      183.82      179.07     19.21 o 
  -1   7   9      342.74      326.63     21.50 o 
   0   7   9        3.85       -4.12     21.89 o 
   1   7   9        8.09       26.98     20.74 o 
   2   7   9       58.98       77.32     24.22 o 
   3   7   9       92.37      106.37     20.57 o 
   4   7   9       30.08       61.36     22.58 o 
   5   7   9       38.05       46.32     24.70 o 
   6   7   9      938.77      911.26     28.18 o 
   7   7   9      232.19      213.99     25.08 o 
   8   7   9        2.45        7.64     33.82 o 
   9   7   9       56.46       63.26     37.50 o 
 -10   8   9      190.26      183.89     35.22 o 
  -9   8   9        2.47       29.95     32.37 o 
  -8   8   9      527.72      536.33     25.53 o 
  -7   8   9      192.80      219.68     25.67 o 
  -6   8   9      277.19      298.73     24.20 o 
  -5   8   9      803.72      752.94     23.19 o 
  -4   8   9      176.06      166.32     22.85 o 
  -3   8   9        4.86       -4.53     21.68 o 
  -2   8   9      570.21      542.08     21.95 o 
  -1   8   9       20.57       31.28     18.71 o 
   0   8   9      106.22       62.79     21.94 o 
   1   8   9       55.80       58.21     22.56 o 
   2   8   9      300.01      320.64     27.32 o 
   3   8   9        0.09       24.55     22.72 o 
   4   8   9      787.63      710.19     25.40 o 
   5   8   9       11.90       49.43     27.67 o 
   6   8   9      457.33      457.71     23.87 o 
   7   8   9        3.19       15.23     28.31 o 
   8   8   9       67.08       58.48     28.40 o 
   9   8   9        0.00       19.85     38.46 o 
  -9   9   9       22.29       43.70     29.27 o 
  -8   9   9      403.67      355.97     26.96 o 
  -7   9   9       33.56       77.39     26.83 o 
  -6   9   9      612.41      559.84     25.89 o 
  -5   9   9       77.70      115.42     22.68 o 
  -4   9   9      490.86      482.94     27.68 o 
  -3   9   9       76.78      107.03     21.78 o 
  -2   9   9     1186.42     1124.24     24.73 o 
  -1   9   9        0.26       -1.91     21.89 o 
   0   9   9      960.16      948.92     24.51 o 
   1   9   9     1435.47     1335.30     28.37 o 
   2   9   9      138.72      126.63     24.63 o 
   3   9   9      173.83      168.15     39.49 o 
   4   9   9      156.41      177.13     23.92 o 
   5   9   9      518.65      529.54     28.87 o 
   6   9   9       88.14       48.91     28.11 o 
   7   9   9       87.29      135.69     28.69 o 
   8   9   9       16.67       63.04     28.38 o 
  -8  10   9      101.27      146.29     29.43 o 
  -7  10   9       60.64       66.17     26.23 o 
  -6  10   9      419.48      437.54     28.79 o 
  -5  10   9       47.64       81.64     19.91 o 
  -4  10   9      526.49      469.88     27.43 o 
  -3  10   9      388.03      377.70     24.11 o 
  -2  10   9       81.61       79.69     23.16 o 
  -1  10   9      523.37      548.50     23.16 o 
   0  10   9      114.98      137.45     27.33 o 
   1  10   9      869.56      865.15     33.17 o 
   2  10   9      402.39      396.24     24.60 o 
   3  10   9       29.76       64.48     25.86 o 
   4  10   9       14.66       89.57     28.12 o 
   5  10   9        0.74       -4.80     27.10 o 
   6  10   9       75.36      107.89     24.55 o 
   7  10   9       77.69       94.82     25.05 o 
  -7  11   9        0.08       16.88     29.48 o 
  -6  11   9      317.57      261.83     28.24 o 
  -5  11   9       34.57       81.12     26.80 o 
  -4  11   9       72.04      114.58     25.85 o 
  -3  11   9      389.70      383.31     26.52 o 
  -2  11   9       67.03       86.96     26.00 o 
  -1  11   9      331.89      309.86     26.71 o 
   0  11   9        2.78        4.25     29.82 o 
   1  11   9      260.23      235.14     28.19 o 
   2  11   9      179.31      228.04     34.15 o 
   3  11   9        6.76       65.88     57.71 o 
   4  11   9       23.44       40.00     25.15 o 
   5  11   9        1.22       64.69     29.22 o 
   6  11   9       51.62       76.37     28.52 o 
  -6  12   9      160.10      208.45     28.27 o 
  -5  12   9      304.13      326.02     27.99 o 
  -4  12   9       45.78      142.52     28.42 o 
  -3  12   9       97.77      142.23     29.39 o 
  -2  12   9      241.07      253.44     28.35 o 
  -1  12   9       18.37       48.47     25.84 o 
   0  12   9        3.59       -6.65     29.36 o 
   1  12   9      298.27      291.19     29.45 o 
   2  12   9        2.59       -4.32     28.16 o 
   3  12   9        0.39       -7.43     29.07 o 
   4  12   9       64.21      109.69     31.98 o 
   5  12   9        3.80        0.65     28.18 o 
  -4  13   9      280.29      278.30     32.17 o 
  -3  13   9       12.53       58.37     28.02 o 
  -2  13   9      175.70      141.34     30.59 o 
  -1  13   9      127.70      157.83     31.72 o 
   0  13   9      197.83      229.99     30.34 o 
   1  13   9       69.11      158.27     31.43 o 
   2  13   9        0.07       62.94     42.86 o 
   3  13   9      105.67      197.64     70.39 o 
   4  13   9       19.23      -17.95     65.80 o 
  -1  14   9       26.77       40.41    107.39 o 
   0  14   9      174.21      176.99     52.11 o 
 -12   0  10      162.71      110.74     37.68 o 
 -10   0  10       17.50       54.72     40.33 o 
  -8   0  10        0.09       47.32     31.32 o 
  -6   0  10      860.70      811.25     38.10 o 
  -4   0  10    16933.55    17508.58    531.09 o 
  -2   0  10      378.15      374.32     32.72 o 
   0   0  10       10.78       26.07     35.06 o 
   2   0  10        3.99       25.97     32.64 o 
   4   0  10     1734.31     1776.14     54.20 o 
   6   0  10        5.26        9.98     30.45 o 
   8   0  10     1872.27     1916.51     51.86 o 
  10   0  10       45.61       67.86     31.32 o 
 -12   1  10      232.43      305.79     33.53 o 
 -11   1  10      680.86      678.09     25.49 o 
 -10   1  10        0.03       -0.17     34.33 o 
  -9   1  10      100.36      165.71     26.96 o 
  -8   1  10     1649.46     1565.92     29.01 o 
  -7   1  10        8.01        6.68     21.26 o 
  -6   1  10       40.29       60.47     23.82 o 
  -5   1  10      270.37      294.73     21.31 o 
  -4   1  10      557.54      615.92     24.40 o 
  -3   1  10      139.97      187.23     24.37 o 
  -2   1  10       16.00       30.72     23.29 o 
  -1   1  10       21.76       32.03     22.63 o 
   0   1  10     1082.52     1200.74     26.84 o 
   1   1  10      766.50      893.27     26.44 o 
   2   1  10       66.63       21.57     26.05 o 
   3   1  10       24.29       34.82     22.70 o 
   4   1  10       43.06       25.65     21.58 o 
   5   1  10       88.55       88.84     20.86 o 
   6   1  10      244.97      289.08     25.33 o 
   7   1  10       44.88       95.10     23.83 o 
   8   1  10       38.47       50.42     23.99 o 
   9   1  10       91.90       93.86     24.99 o 
  10   1  10      127.48      175.37     25.83 o 
  11   1  10      213.77      215.48     34.36 o 
 -12   2  10       58.78       53.34     30.40 o 
 -11   2  10        5.93       22.84     32.08 o 
 -10   2  10      212.55      204.60     27.20 o 
  -9   2  10      331.60      390.12     28.67 o 
  -8   2  10      307.72      329.79     26.55 o 
  -7   2  10     3235.20     3106.25     30.31 o 
  -6   2  10      282.53      253.67     21.48 o 
  -5   2  10       15.23       39.14     23.52 o 
  -4   2  10      296.88      351.42     24.96 o 
  -3   2  10     1353.25     1397.61     27.24 o 
  -2   2  10     1734.76     1817.42     28.84 o 
  -1   2  10      438.45      499.41     25.13 o 
   0   2  10     2475.13     2504.86     32.16 o 
   1   2  10     5964.00     6136.26     71.92 o 
   2   2  10       54.55       44.94     20.65 o 
   3   2  10      824.29      732.21     21.77 o 
   4   2  10      438.13      446.54     22.94 o 
   5   2  10      156.96      145.79     26.36 o 
   6   2  10        0.38       -9.62     24.67 o 
   7   2  10        6.10       27.97     28.51 o 
   8   2  10     1054.73      937.00     27.50 o 
   9   2  10      152.67      192.96     24.67 o 
  10   2  10       33.30       43.72     33.06 o 
  11   2  10      246.46      261.95     32.15 o 
 -12   3  10        0.19       57.26     85.57 o 
 -11   3  10      114.30      136.36     27.87 o 
 -10   3  10       58.91       51.66     29.40 o 
  -9   3  10      356.09      403.70     26.31 o 
  -8   3  10      430.46      407.46     23.43 o 
  -7   3  10        7.14       11.84     25.02 o 
  -6   3  10     1266.47     1248.63     27.56 o 
  -5   3  10       12.04       32.69     24.03 o 
  -4   3  10     2961.60     2916.18     32.78 o 
  -3   3  10      640.67      689.67     21.72 o 
  -2   3  10      814.17      856.20     24.77 o 
  -1   3  10     1684.00     1710.22     28.98 o 
   0   3  10     3348.59     3451.55     33.03 o 
   1   3  10      320.22      335.61     23.55 o 
   2   3  10     7549.62     7619.05    138.36 o 
   3   3  10     3791.33     3957.94     45.67 o 
   4   3  10        4.62       13.70     21.59 o 
   5   3  10      238.82      224.84     24.79 o 
   6   3  10      182.37      244.05     31.56 o 
   7   3  10       21.29       36.24     25.87 o 
   8   3  10        0.00      -22.79     27.63 o 
   9   3  10       65.94       87.08     27.48 o 
  10   3  10      395.25      435.00     33.12 o 
  11   3  10        5.29       11.92     28.82 o 
 -11   4  10      104.89      118.01     33.29 o 
 -10   4  10       53.74      100.38     30.51 o 
  -9   4  10        4.77       59.62     30.45 o 
  -8   4  10      389.23      358.54     24.18 o 
  -7   4  10        7.93       33.17     26.78 o 
  -6   4  10      446.12      450.22     22.54 o 
  -5   4  10     2137.21     2144.13     35.40 o 
  -4   4  10      889.93      933.45     21.55 o 
  -3   4  10      171.48      158.56     19.29 o 
  -2   4  10     6012.31     6326.57     56.11 o 
  -1   4  10      293.97      278.85     22.15 o 
   0   4  10       48.47       45.22     21.80 o 
   1   4  10     3092.77     2951.71     48.06 o 
   2   4  10     1518.09     1360.33     31.92 o 
   3   4  10       17.74        3.43     26.78 o 
   4   4  10      647.28      614.58     24.59 o 
   5   4  10       33.08       30.33     21.27 o 
   6   4  10      572.75      529.84     26.30 o 
   7   4  10       36.00       28.20     27.67 o 
   8   4  10       29.80       50.20     28.78 o 
   9   4  10       33.69      115.65     30.09 o 
  10   4  10      153.10      151.59     30.94 o 
 -11   5  10      576.08      535.05     34.71 o 
 -10   5  10        1.91       -1.28     31.72 o 
  -9   5  10     1638.32     1638.11     34.30 o 
  -8   5  10      204.04      225.31     25.48 o 
  -7   5  10      567.97      534.08     27.22 o 
  -6   5  10     1610.08     1485.88     24.60 o 
  -5   5  10       55.14       61.52     19.96 o 
  -4   5  10      121.22      152.50     21.20 o 
  -3   5  10       13.12       30.51     20.41 o 
  -2   5  10      554.25      564.99     22.89 o 
  -1   5  10     1626.44     1628.62     25.45 o 
   0   5  10       47.60       70.87     23.93 o 
   1   5  10     1056.99      923.96     24.99 o 
   2   5  10      596.13      682.14     35.04 o 
   3   5  10       13.13       31.29     27.43 o 
   4   5  10       10.31       12.77     24.14 o 
   5   5  10      488.27      540.56     24.03 o 
   6   5  10      785.65      781.31     25.83 o 
   7   5  10      837.79      818.27     28.78 o 
   8   5  10      215.72      202.03     26.73 o 
   9   5  10        9.36       52.59     33.25 o 
  10   5  10      179.65      170.52     43.88 o 
 -11   6  10       62.32       51.11     42.10 o 
 -10   6  10       93.15       49.13     29.88 o 
  -9   6  10      159.30      160.11     25.86 o 
  -8   6  10      718.31      709.53     31.93 o 
  -7   6  10       44.79       63.06     26.94 o 
  -6   6  10        4.46       20.31     23.68 o 
  -5   6  10      266.66      273.10     21.99 o 
  -4   6  10      191.08      200.73     23.05 o 
  -3   6  10      751.83      796.68     23.48 o 
  -2   6  10     1067.53     1039.94     23.10 o 
  -1   6  10      259.66      276.63     22.80 o 
   0   6  10     1463.89     1436.71     27.13 o 
   1   6  10       50.68       90.92     26.23 o 
   2   6  10      140.78      134.02     26.89 o 
   3   6  10      401.20      430.93     24.83 o 
   4   6  10       67.16       77.57     21.06 o 
   5   6  10       12.09       51.88     20.74 o 
   6   6  10      404.12      412.59     25.87 o 
   7   6  10      551.20      524.77     29.36 o 
   8   6  10      394.26      407.68     26.85 o 
   9   6  10        4.35       18.71     31.54 o 
  10   6  10       57.58       47.49     32.58 o 
 -10   7  10       85.24       93.18     31.45 o 
  -9   7  10        9.57      -20.94     27.35 o 
  -8   7  10       92.84      154.28     26.74 o 
  -7   7  10        2.81       21.15     22.82 o 
  -6   7  10       89.86      116.95     22.08 o 
  -5   7  10        0.80      -10.89     23.71 o 
  -4   7  10        1.97       30.71     23.51 o 
  -3   7  10      368.09      380.11     22.62 o 
  -2   7  10       80.95       93.12     21.95 o 
  -1   7  10       19.06       34.96     20.84 o 
   0   7  10      304.96      298.95     24.69 o 
   1   7  10      642.76      630.23     28.12 o 
   2   7  10        8.79       25.04     22.15 o 
   3   7  10      160.77      178.35     23.18 o 
   4   7  10     1815.52     1755.32     26.36 o 
   5   7  10     2146.06     2177.66     30.54 o 
   6   7  10      109.66       76.76     26.03 o 
   7   7  10      156.16      193.21     25.68 o 
   8   7  10      375.90      317.39     31.40 o 
   9   7  10       96.02      149.53     36.47 o 
 -10   8  10       14.05       47.50     34.62 o 
  -9   8  10      388.04      439.27     37.99 o 
  -8   8  10      479.11      527.27     24.81 o 
  -7   8  10      374.97      404.84     26.09 o 
  -6   8  10     1049.53     1035.18     26.03 o 
  -5   8  10      188.87      160.15     23.46 o 
  -4   8  10      266.45      264.48     21.85 o 
  -3   8  10       24.51       29.83     22.14 o 
  -2   8  10     1242.12     1205.06     24.16 o 
  -1   8  10        7.79       18.63     19.51 o 
   0   8  10        2.35       19.90     21.23 o 
   1   8  10       56.38       59.03     23.04 o 
   2   8  10       84.09      102.66     22.13 o 
   3   8  10      785.42      801.59     25.11 o 
   4   8  10        0.49       35.60     26.64 o 
   5   8  10        0.56        9.89     26.95 o 
   6   8  10      143.98      108.18     25.07 o 
   7   8  10      146.86      140.98     26.89 o 
   8   8  10      300.02      313.54     26.28 o 
   9   8  10       24.41       28.23     35.68 o 
  -9   9  10      286.85      277.15     32.35 o 
  -8   9  10      606.78      529.49     28.23 o 
  -7   9  10      386.49      342.08     25.18 o 
  -6   9  10      138.23      167.12     22.75 o 
  -5   9  10       14.14       54.56     21.56 o 
  -4   9  10       63.26       49.88     22.42 o 
  -3   9  10      899.78      814.52     25.47 o 
  -2   9  10      564.11      531.01     26.27 o 
  -1   9  10      109.76      111.66     24.08 o 
   0   9  10        4.35       25.72     23.94 o 
   1   9  10      226.76      189.98     25.18 o 
   2   9  10      238.39      334.21     28.65 o 
   3   9  10      112.75      146.18     25.04 o 
   4   9  10      719.93      687.24     28.23 o 
   5   9  10      201.75      221.62     26.84 o 
   6   9  10       35.45       79.32     29.28 o 
   7   9  10      216.18      263.70     27.18 o 
   8   9  10        1.63        9.42     32.38 o 
  -8  10  10      108.93      110.03     26.84 o 
  -7  10  10       87.74       92.90     25.14 o 
  -6  10  10      212.60      251.28     26.98 o 
  -5  10  10       31.78       48.60     25.38 o 
  -4  10  10        9.18       28.16     22.36 o 
  -3  10  10      198.64      200.65     23.52 o 
  -2  10  10      945.70      949.92     27.11 o 
  -1  10  10      342.20      366.87     23.94 o 
   0  10  10       30.33       35.04     24.42 o 
   1  10  10      288.36      370.76     31.08 o 
   2  10  10      494.80      522.02     33.60 o 
   3  10  10       88.42       66.52     26.28 o 
   4  10  10       28.28       75.08     26.29 o 
   5  10  10        8.11       13.35     26.34 o 
   6  10  10      162.98      188.21     27.08 o 
   7  10  10        1.83       -2.10     26.91 o 
  -7  11  10        0.73       35.48     29.60 o 
  -6  11  10        2.46       45.00     27.89 o 
  -5  11  10      207.91      253.43     27.86 o 
  -4  11  10      122.35      118.30     24.49 o 
  -3  11  10     1050.62      998.84     26.09 o 
  -2  11  10       14.78       32.68     28.07 o 
  -1  11  10      603.70      633.55     27.78 o 
   0  11  10        0.67      -26.27     30.29 o 
   1  11  10        2.38       29.25     26.70 o 
   2  11  10       54.90       73.02     26.63 o 
   3  11  10       71.10       75.81     29.73 o 
   4  11  10      173.96      163.45     33.41 o 
   5  11  10     1113.13     1205.83     44.08 o 
   6  11  10        1.69        8.20     34.35 o 
  -6  12  10        0.04       -8.18     28.12 o 
  -5  12  10       11.52       -9.07     28.74 o 
  -4  12  10        3.93      -13.15     28.29 o 
  -3  12  10      194.30      217.03     24.95 o 
  -2  12  10      359.27      376.30     33.41 o 
  -1  12  10       11.72       20.64     30.78 o 
   0  12  10       98.90      115.36     27.78 o 
   1  12  10        1.93       28.98     38.88 o 
   2  12  10      219.83      189.20     26.00 o 
   3  12  10        1.76       92.33     31.76 o 
   4  12  10        1.62      -25.99     36.06 o 
   5  12  10       50.65      116.83     31.93 o 
  -4  13  10       20.67       -2.92     28.76 o 
  -3  13  10        2.67       30.47     27.30 o 
  -2  13  10       93.75      101.01     31.37 o 
  -1  13  10      100.13      131.17     32.76 o 
   0  13  10      507.84      487.61     32.81 o 
   1  13  10      384.88      400.69     32.10 o 
   2  13  10      281.17      316.28     34.44 o 
   3  13  10       94.50      178.97     34.76 o 
 -11   0  11      630.52      741.00     46.63 o 
  -9   0  11      103.14      110.70     30.40 o 
  -7   0  11     4736.59     4515.69    146.93 o 
  -5   0  11      594.24      681.05     31.93 o 
  -3   0  11     1981.70     2110.31     43.27 o 
  -1   0  11      110.75      154.42     34.69 o 
   1   0  11      450.92      434.21     35.74 o 
   3   0  11      793.67      846.01     36.30 o 
   5   0  11      318.64      278.13     34.87 o 
   7   0  11      119.91      130.68     29.35 o 
   9   0  11      604.05      608.70     37.21 o 
  11   0  11       35.47       84.21     49.04 o 
 -12   1  11        2.16       34.93     29.89 o 
 -11   1  11      345.45      328.94     29.85 o 
 -10   1  11      207.33      170.18     27.17 o 
  -9   1  11        0.19       31.17     25.32 o 
  -8   1  11      307.43      301.49     26.84 o 
  -7   1  11      200.14      230.49     30.27 o 
  -6   1  11     1427.96     1350.63     27.37 o 
  -5   1  11       92.46       94.55     22.53 o 
  -4   1  11     5389.04     5503.31     40.82 o 
  -3   1  11     2955.79     3180.90     32.93 o 
  -2   1  11      461.16      367.15     23.61 o 
  -1   1  11      133.43      180.89     25.53 o 
   0   1  11     3099.47     3045.09     32.79 o 
   1   1  11       61.09       59.89     22.60 o 
   2   1  11      376.81      417.12     24.91 o 
   3   1  11        5.17        5.99     23.14 o 
   4   1  11     1211.03     1224.94     32.30 o 
   5   1  11       21.60       26.97     29.61 o 
   6   1  11     1070.58     1079.15     25.66 o 
   7   1  11      156.80      133.05     22.92 o 
   8   1  11      200.08      217.44     24.39 o 
   9   1  11        3.51       -8.91     27.27 o 
  10   1  11       33.75       22.75     28.03 o 
  11   1  11       51.69      124.62     32.50 o 
 -12   2  11       36.77        7.96     28.59 o 
 -11   2  11        2.63       17.98     47.61 o 
 -10   2  11      810.91      750.20     28.43 o 
  -9   2  11      630.08      639.82     31.59 o 
  -8   2  11     1708.64     1551.03     42.14 o 
  -7   2  11      369.45      362.66     23.11 o 
  -6   2  11      706.86      672.38     24.38 o 
  -5   2  11      732.29      687.23     24.16 o 
  -4   2  11     1629.12     1628.86     27.10 o 
  -3   2  11     6508.96     6738.69     70.70 o 
  -2   2  11      616.03      578.01     25.94 o 
  -1   2  11       38.22       57.54     23.53 o 
   0   2  11      207.84      161.18     24.77 o 
   1   2  11      873.17      925.08     27.80 o 
   2   2  11     3400.17     3398.20     42.20 o 
   3   2  11      645.97      668.92     25.95 o 
   4   2  11     1036.26     1081.16     32.40 o 
   5   2  11       14.59       16.24     27.16 o 
   6   2  11       76.68       87.30     28.08 o 
   7   2  11     1068.80     1055.36     28.74 o 
   8   2  11      570.93      534.78     31.36 o 
   9   2  11      155.93      177.88     25.68 o 
  10   2  11      116.23      123.84     32.68 o 
 -11   3  11       50.07       67.12     32.74 o 
 -10   3  11        1.12      -10.38     27.52 o 
  -9   3  11      366.48      393.62     26.78 o 
  -8   3  11      209.75      194.26     42.65 o 
  -7   3  11      162.49      159.45     25.64 o 
  -6   3  11      502.10      509.39     26.04 o 
  -5   3  11      384.05      352.03     25.55 o 
  -4   3  11      228.40      258.70     22.05 o 
  -3   3  11      360.91      347.58     20.82 o 
  -2   3  11       11.23       13.82     21.03 o 
  -1   3  11      838.94      876.04     26.01 o 
   0   3  11      328.04      338.34     23.73 o 
   1   3  11     7180.41     8010.33     44.90 o 
   2   3  11      509.94      573.23     25.44 o 
   3   3  11       53.60       97.35     24.13 o 
   4   3  11      870.62      892.30     26.08 o 
   5   3  11      115.55      149.92     22.84 o 
   6   3  11      107.99       83.75     27.65 o 
   7   3  11        0.13       -8.83     26.66 o 
   8   3  11       11.41       44.09     35.20 o 
   9   3  11      161.70      205.75     30.78 o 
  10   3  11      265.27      271.19     33.15 o 
 -11   4  11      142.10      161.56     47.01 o 
 -10   4  11       19.32       11.95     29.93 o 
  -9   4  11      156.50      147.45     28.01 o 
  -8   4  11     2047.19     1854.76     30.53 o 
  -7   4  11       50.97       81.29     23.86 o 
  -6   4  11        3.03       16.85     22.99 o 
  -5   4  11       12.92       26.35     22.48 o 
  -4   4  11      506.47      478.33     22.48 o 
  -3   4  11      575.24      547.60     23.80 o 
  -2   4  11      134.57      146.57     23.74 o 
  -1   4  11     1170.50     1238.36     27.18 o 
   0   4  11     2397.05     2482.16     29.51 o 
   1   4  11      118.54      125.76     24.26 o 
   2   4  11     6010.51     6089.40     44.97 o 
   3   4  11        1.11        0.55     23.18 o 
   4   4  11      145.74      115.59     23.22 o 
   5   4  11      263.61      242.94     22.78 o 
   6   4  11      322.39      273.66     28.78 o 
   7   4  11      286.85      245.71     25.27 o 
   8   4  11      246.61      253.12     34.71 o 
   9   4  11      547.27      545.34     35.59 o 
  10   4  11      240.25      264.57     42.04 o 
 -11   5  11       61.92       -7.35     34.37 o 
 -10   5  11      251.31      312.19     47.11 o 
  -9   5  11       84.23      131.63     24.01 o 
  -8   5  11        1.12       32.47     25.66 o 
  -7   5  11       26.16       61.43     28.48 o 
  -6   5  11        4.13       43.60     25.55 o 
  -5   5  11      818.41      850.38     21.52 o 
  -4   5  11     1695.47     1631.87     24.49 o 
  -3   5  11     1029.85     1013.30     24.78 o 
  -2   5  11     1676.79     1612.15     25.93 o 
  -1   5  11        1.50        4.81     20.54 o 
   0   5  11      223.68      247.73     24.35 o 
   1   5  11      268.79      312.47     24.31 o 
   2   5  11      364.62      364.75     25.17 o 
   3   5  11        0.53      -21.04     22.45 o 
   4   5  11       35.86       67.53     23.90 o 
   5   5  11     1015.06     1004.40     25.98 o 
   6   5  11      316.29      335.32     25.71 o 
   7   5  11       57.91       87.43     27.42 o 
   8   5  11       24.60       39.59     29.24 o 
   9   5  11       46.59      104.83     28.92 o 
  10   5  11       16.44       75.00     34.40 o 
 -10   6  11        9.24       23.63     36.79 o 
  -9   6  11      159.24      162.49     24.63 o 
  -8   6  11      134.32      162.65     24.36 o 
  -7   6  11       21.17       45.95     25.22 o 
  -6   6  11     2557.41     2423.77     27.10 o 
  -5   6  11       66.12       70.40     22.05 o 
  -4   6  11       68.78       84.46     20.55 o 
  -3   6  11      388.15      392.57     22.01 o 
  -2   6  11      820.43      832.08     24.75 o 
  -1   6  11      144.93      139.82     21.30 o 
   0   6  11      902.95      869.96     25.22 o 
   1   6  11      330.19      299.40     23.40 o 
   2   6  11      102.24      103.91     24.43 o 
   3   6  11      775.40      747.65     28.99 o 
   4   6  11      193.02      191.38     23.39 o 
   5   6  11       43.84       55.27     23.86 o 
   6   6  11        9.12       21.19     24.79 o 
   7   6  11       11.52       50.27     26.47 o 
   8   6  11       21.64       85.68     41.40 o 
   9   6  11      188.41      265.40     34.18 o 
 -10   7  11      297.75      286.92     32.66 o 
  -9   7  11        8.84       65.97     29.22 o 
  -8   7  11      152.29      160.02     24.36 o 
  -7   7  11      107.89      153.35     21.18 o 
  -6   7  11      302.02      296.37     22.86 o 
  -5   7  11      513.43      495.92     23.43 o 
  -4   7  11      178.16      176.70     22.20 o 
  -3   7  11      865.73      875.21     22.93 o 
  -2   7  11       96.59       89.01     21.03 o 
  -1   7  11      206.89      223.20     22.16 o 
   0   7  11     1366.64     1350.95     26.56 o 
   1   7  11      913.69      917.05     28.72 o 
   2   7  11     1624.46     1632.86     37.49 o 
   3   7  11        7.54       -6.86     25.11 o 
   4   7  11      745.77      770.87     28.38 o 
   5   7  11        2.08       35.53     23.86 o 
   6   7  11        0.04       34.02     26.97 o 
   7   7  11       18.63       61.11     25.48 o 
   8   7  11        3.97       18.38     28.75 o 
   9   7  11       33.98       66.27     29.43 o 
  -9   8  11       35.32       18.40     25.47 o 
  -8   8  11        3.30       20.54     27.05 o 
  -7   8  11      365.36      420.79     23.45 o 
  -6   8  11       37.80       43.51     26.22 o 
  -5   8  11     1808.34     1641.47     25.51 o 
  -4   8  11      708.96      699.00     23.10 o 
  -3   8  11     2096.35     1979.31     26.81 o 
  -2   8  11       39.95       71.56     22.39 o 
  -1   8  11      121.52      112.01     23.72 o 
   0   8  11      463.58      472.42     23.05 o 
   1   8  11        8.49       20.57     23.24 o 
   2   8  11     2706.67     2698.82     37.64 o 
   3   8  11       39.05       66.68     28.98 o 
   4   8  11        0.08       25.58     26.59 o 
   5   8  11      448.12      432.67     28.96 o 
   6   8  11       14.63       35.30     25.88 o 
   7   8  11      309.10      312.30     29.43 o 
   8   8  11       69.42       49.18     32.37 o 
  -9   9  11       86.15      125.42     30.29 o 
  -8   9  11       10.84       33.52     28.46 o 
  -7   9  11       55.12       65.80     22.15 o 
  -6   9  11      134.45      134.00     24.51 o 
  -5   9  11      191.34      229.32     24.74 o 
  -4   9  11        1.49       15.00     27.54 o 
  -3   9  11       55.41      102.02     24.14 o 
  -2   9  11      207.20      194.08     26.29 o 
  -1   9  11      425.33      478.96     25.12 o 
   0   9  11       79.25       94.67     26.44 o 
   1   9  11      156.53      146.56     25.27 o 
   2   9  11        0.23       92.67     24.76 o 
   3   9  11      457.69      473.96     24.34 o 
   4   9  11      210.29      203.45     24.95 o 
   5   9  11      143.74      164.93     25.75 o 
   6   9  11      152.47      167.04     25.21 o 
   7   9  11       15.65       24.27     28.73 o 
   8   9  11        2.89       22.20     33.49 o 
  -8  10  11       48.75       66.66     26.81 o 
  -7  10  11       64.31       78.74     28.19 o 
  -6  10  11      254.68      248.62     25.50 o 
  -5  10  11       40.49       25.97     24.48 o 
  -4  10  11       89.67       91.70     27.70 o 
  -3  10  11      289.07      274.62     24.62 o 
  -2  10  11        5.48       15.10     23.64 o 
  -1  10  11      310.64      299.64     23.37 o 
   0  10  11       65.56      110.08     27.76 o 
   1  10  11      163.00      135.86     30.42 o 
   2  10  11      114.08      137.12     24.78 o 
   3  10  11      123.24      189.72     29.48 o 
   4  10  11       15.51       -5.87     29.32 o 
   5  10  11        6.99        0.58     28.71 o 
   6  10  11       72.61      122.92     29.63 o 
   7  10  11      261.65      213.32     29.45 o 
  -7  11  11       10.87       52.81     34.49 o 
  -6  11  11        0.28       12.24     26.92 o 
  -5  11  11        7.69       53.73     27.36 o 
  -4  11  11       86.29      139.23     27.26 o 
  -3  11  11      623.21      664.02     26.09 o 
  -2  11  11      121.77      123.74     29.48 o 
  -1  11  11        1.71       16.31     27.63 o 
   0  11  11      649.06      611.91     28.35 o 
   1  11  11      404.85      435.63     36.69 o 
   2  11  11      229.84      228.81     27.41 o 
   3  11  11      136.38      140.05     30.91 o 
   4  11  11      155.22      142.79     27.32 o 
   5  11  11       41.30       42.73     28.31 o 
   6  11  11        0.01       52.23     31.77 o 
  -6  12  11      136.08      194.99     29.52 o 
  -5  12  11      109.29      120.99     27.80 o 
  -4  12  11       11.43       55.30     27.22 o 
  -3  12  11      168.06      166.89     28.27 o 
  -2  12  11       60.22      108.88     33.89 o 
  -1  12  11       53.58       78.96     35.46 o 
   0  12  11      116.68      115.56     38.03 o 
   1  12  11        5.28       25.94     31.31 o 
   2  12  11       35.57       31.65     29.49 o 
   3  12  11       31.35       -4.34     41.77 o 
   4  12  11       41.29       49.26     30.96 o 
   5  12  11      248.38      210.69     32.92 o 
  -4  13  11        3.20       10.91     30.57 o 
  -3  13  11      112.72       99.01     30.20 o 
  -2  13  11       10.81       59.02     30.68 o 
  -1  13  11      448.07      363.76     30.23 o 
   0  13  11       25.82       21.35     42.95 o 
   1  13  11       47.30       43.50     29.25 o 
   2  13  11       17.58       -2.56     31.50 o 
   3  13  11      101.18      111.21     40.65 o 
 -12   0  12      115.20      147.26     37.51 o 
 -10   0  12        7.98      -31.93     31.93 o 
  -8   0  12     1658.53     1589.21     33.46 o 
  -6   0  12     2093.44     1899.70     48.10 o 
  -4   0  12      201.12      251.18     34.77 o 
  -2   0  12      893.00      790.23     42.45 o 
   0   0  12      569.68      501.03     37.76 o 
   2   0  12      428.24      470.88     31.00 o 
   4   0  12      222.95      228.65     30.26 o 
   6   0  12     1025.55     1068.24     38.89 o 
   8   0  12     1141.98     1130.44     54.11 o 
  10   0  12      139.96      138.00     45.81 o 
 -12   1  12      177.00      219.36     35.08 o 
 -11   1  12       67.71      102.80     31.69 o 
 -10   1  12       43.72       64.99     24.25 o 
  -9   1  12        4.26       12.73     25.70 o 
  -8   1  12       99.86      145.30     25.90 o 
  -7   1  12      809.54      813.39     26.67 o 
  -6   1  12       68.09       75.17     26.84 o 
  -5   1  12     2439.82     2426.26     34.83 o 
  -4   1  12      315.69      341.92     25.54 o 
  -3   1  12     3308.18     3331.42     31.83 o 
  -2   1  12     1325.51     1384.46     30.99 o 
  -1   1  12     1061.16     1025.14     28.67 o 
   0   1  12     1027.76      996.14     23.87 o 
   1   1  12      963.47     1043.32     27.55 o 
   2   1  12     1096.00     1128.01     27.08 o 
   3   1  12       65.51       68.73     25.75 o 
   4   1  12       95.12       95.47     22.27 o 
   5   1  12      292.04      300.83     25.80 o 
   6   1  12     1781.08     1714.78     27.00 o 
   7   1  12     2494.47     2434.95     34.01 o 
   8   1  12      249.01      256.07     23.70 o 
   9   1  12       96.85       72.47     24.43 o 
  10   1  12       91.04      165.20     28.46 o 
 -11   2  12       47.68       46.87     29.50 o 
 -10   2  12       49.80       40.62     30.04 o 
  -9   2  12      139.37      149.38     24.57 o 
  -8   2  12        4.94       10.29     26.12 o 
  -7   2  12      819.62      785.47     29.68 o 
  -6   2  12     2685.71     2701.44     36.85 o 
  -5   2  12      116.58      142.06     22.51 o 
  -4   2  12      214.49      201.82     24.41 o 
  -3   2  12      473.99      510.36     24.99 o 
  -2   2  12     3496.68     3745.45     36.45 o 
  -1   2  12       99.97       83.23     20.77 o 
   0   2  12        5.48       25.07     21.85 o 
   1   2  12     3943.60     3890.62     58.94 o 
   2   2  12      417.16      437.82     25.87 o 
   3   2  12     3105.86     3113.53     31.76 o 
   4   2  12      229.42      236.43     22.48 o 
   5   2  12     1426.89     1349.07     29.89 o 
   6   2  12      706.89      722.87     25.90 o 
   7   2  12      314.15      305.46     33.39 o 
   8   2  12       68.52       91.85     24.50 o 
   9   2  12      476.81      444.99     27.16 o 
  10   2  12      254.63      226.64     33.61 o 
 -11   3  12       41.04       87.51     35.70 o 
 -10   3  12      190.09      285.04     40.56 o 
  -9   3  12      323.89      293.27     28.96 o 
  -8   3  12      275.48      361.81     36.73 o 
  -7   3  12      537.20      549.80     25.32 o 
  -6   3  12     2714.98     2624.43     50.47 o 
  -5   3  12        5.82        0.92     24.40 o 
  -4   3  12       43.74       33.54     21.03 o 
  -3   3  12       44.40       66.16     20.87 o 
  -2   3  12       27.19       15.37     20.86 o 
  -1   3  12       16.18       19.98     20.87 o 
   0   3  12     1820.09     1855.81     29.27 o 
   1   3  12     1057.45     1104.10     28.34 o 
   2   3  12    10728.34    11026.10     57.98 o 
   3   3  12      818.23      883.52     25.72 o 
   4   3  12       93.37       89.74     25.04 o 
   5   3  12     1279.56     1278.51     29.03 o 
   6   3  12     1548.88     1581.97     29.87 o 
   7   3  12      637.55      631.16     28.89 o 
   8   3  12       21.90       76.17     31.62 o 
   9   3  12        0.04       75.05     33.70 o 
  10   3  12       20.27       71.21     40.61 o 
 -11   4  12       16.18       23.42     31.30 o 
 -10   4  12       47.60       82.43     33.91 o 
  -9   4  12      114.06      113.60     29.83 o 
  -8   4  12        2.30       38.71     25.35 o 
  -7   4  12     1329.86     1266.73     28.93 o 
  -6   4  12      105.05      105.48     21.63 o 
  -5   4  12      897.72      954.58     23.48 o 
  -4   4  12       62.18      102.22     22.62 o 
  -3   4  12      591.07      613.08     22.00 o 
  -2   4  12      170.07      167.09     23.78 o 
  -1   4  12      628.76      585.35     24.53 o 
   0   4  12      589.63      616.31     23.04 o 
   1   4  12      169.16      110.43     23.64 o 
   2   4  12      268.84      279.50     29.99 o 
   3   4  12     2213.39     2249.10     31.28 o 
   4   4  12       18.41        6.37     21.56 o 
   5   4  12     2096.38     2141.48     35.81 o 
   6   4  12      343.88      369.30     27.42 o 
   7   4  12      385.10      420.17     30.81 o 
   8   4  12       68.23       44.30     32.55 o 
   9   4  12       31.85       82.64     31.51 o 
  10   4  12       39.82       42.02     45.29 o 
 -11   5  12       11.82       -3.72     38.21 o 
 -10   5  12        2.63       25.52     35.16 o 
  -9   5  12        3.85       17.67     32.38 o 
  -8   5  12      828.98      840.58     32.23 o 
  -7   5  12        3.43       17.36     26.32 o 
  -6   5  12      762.43      721.37     23.79 o 
  -5   5  12      792.90      823.09     23.79 o 
  -4   5  12      459.55      498.83     22.35 o 
  -3   5  12       69.44       40.52     20.01 o 
  -2   5  12      127.97      146.38     22.75 o 
  -1   5  12      888.35      892.80     25.08 o 
   0   5  12      412.30      431.04     22.22 o 
   1   5  12       23.74       29.37     20.66 o 
   2   5  12      626.59      605.61     36.49 o 
   3   5  12      629.19      662.42     26.33 o 
   4   5  12      714.00      667.14     25.78 o 
   5   5  12      458.09      453.68     25.08 o 
   6   5  12      718.19      713.06     28.50 o 
   7   5  12      887.43      846.77     32.78 o 
   8   5  12      692.29      676.91     31.37 o 
   9   5  12        0.51       29.42     35.49 o 
  10   5  12        0.04       48.34     30.35 o 
 -10   6  12        4.01       47.49     28.31 o 
  -9   6  12       59.36       94.87     30.57 o 
  -8   6  12        1.59      -27.08     31.69 o 
  -7   6  12      920.78      872.46     26.13 o 
  -6   6  12      250.15      272.24     23.14 o 
  -5   6  12        2.14       28.44     23.62 o 
  -4   6  12     1546.40     1489.96     26.31 o 
  -3   6  12     2853.82     2859.70     38.19 o 
  -2   6  12      337.76      324.67     23.49 o 
  -1   6  12      780.57      730.90     22.53 o 
   0   6  12     1864.89     1864.72     29.11 o 
   1   6  12      529.74      523.78     21.55 o 
   2   6  12     1421.93     1447.22     34.05 o 
   3   6  12      248.79      284.96     31.65 o 
   4   6  12       10.51       29.70     25.34 o 
   5   6  12      422.45      404.38     26.43 o 
   6   6  12      787.89      722.66     28.94 o 
   7   6  12      329.50      362.20     27.96 o 
   8   6  12        4.65       11.44     30.45 o 
   9   6  12      186.89      213.09     31.26 o 
 -10   7  12      699.77      734.95     35.19 o 
  -9   7  12       70.06       53.37     31.97 o 
  -8   7  12       93.01      140.16     30.51 o 
  -7   7  12       11.73        7.26     22.53 o 
  -6   7  12      507.52      524.47     32.04 o 
  -5   7  12      230.20      233.68     23.40 o 
  -4   7  12      343.89      302.67     23.97 o 
  -3   7  12      300.33      296.39     22.32 o 
  -2   7  12        4.25        3.85     22.75 o 
  -1   7  12      567.96      571.88     25.24 o 
   0   7  12       98.70      133.30     25.23 o 
   1   7  12        0.46       22.25     25.09 o 
   2   7  12      176.06      125.34     27.66 o 
   3   7  12        0.43       43.58     28.14 o 
   4   7  12      320.65      293.63     24.96 o 
   5   7  12       73.51      107.43     25.74 o 
   6   7  12      116.93      129.80     25.27 o 
   7   7  12      587.85      548.67     33.21 o 
   8   7  12       83.00      113.76     33.14 o 
   9   7  12      117.58      122.58     36.21 o 
  -9   8  12       88.47      122.55     29.03 o 
  -8   8  12      396.97      409.36     29.62 o 
  -7   8  12      827.50      811.49     25.85 o 
  -6   8  12      607.30      571.83     24.52 o 
  -5   8  12      683.31      721.04     24.92 o 
  -4   8  12      670.46      599.79     25.91 o 
  -3   8  12      290.29      326.86     23.21 o 
  -2   8  12       46.16       48.92     23.51 o 
  -1   8  12      137.07      160.10     25.58 o 
   0   8  12       23.04       39.24     22.23 o 
   1   8  12        1.25        7.27     19.88 o 
   2   8  12       22.85       34.82     30.47 o 
   3   8  12       83.71      162.05     23.15 o 
   4   8  12       36.43       54.08     23.26 o 
   5   8  12      441.00      385.40     28.17 o 
   6   8  12       45.60       42.41     27.32 o 
   7   8  12      350.21      332.47     29.64 o 
   8   8  12       28.99       63.20     33.46 o 
  -9   9  12        0.60       14.51     32.77 o 
  -8   9  12      129.78      116.96     27.13 o 
  -7   9  12        5.86       52.32     25.38 o 
  -6   9  12      469.21      485.79     25.25 o 
  -5   9  12      705.96      714.47     25.94 o 
  -4   9  12        0.08       42.15     27.62 o 
  -3   9  12      104.73       77.08     23.92 o 
  -2   9  12      339.24      342.07     23.91 o 
  -1   9  12       13.59       46.38     28.40 o 
   0   9  12      219.73      213.19     26.92 o 
   1   9  12       12.63       -9.99     29.70 o 
   2   9  12      959.96      924.16     32.97 o 
   3   9  12      351.86      290.41     26.42 o 
   4   9  12      840.31      798.67     27.96 o 
   5   9  12      861.43      849.57     30.94 o 
   6   9  12      231.70      190.47     31.30 o 
   7   9  12        6.93       27.27     29.82 o 
  -8  10  12      105.58      125.70     28.60 o 
  -7  10  12      659.68      663.16     28.03 o 
  -6  10  12      143.40      130.34     27.50 o 
  -5  10  12        5.59       12.70     29.71 o 
  -4  10  12      668.87      686.64     25.11 o 
  -3  10  12       23.75       38.92     22.73 o 
  -2  10  12        4.58       27.30     27.10 o 
  -1  10  12       66.47       72.94     28.42 o 
   0  10  12       59.82       68.91     28.11 o 
   1  10  12      700.07      644.00     37.97 o 
   2  10  12      314.10      338.40     25.14 o 
   3  10  12        1.51       27.33     36.35 o 
   4  10  12      134.16      132.67     26.57 o 
   5  10  12       17.99       48.82     27.49 o 
   6  10  12       59.60       87.95     33.33 o 
   7  10  12       16.33       32.91     29.10 o 
  -7  11  12      125.60      135.00     30.82 o 
  -6  11  12       47.51       62.26     28.48 o 
  -5  11  12      402.09      376.73     26.66 o 
  -4  11  12       74.82      116.49     29.00 o 
  -3  11  12      207.82      229.44     25.87 o 
  -2  11  12       62.52       75.51     29.33 o 
  -1  11  12      101.62      128.06     32.98 o 
   0  11  12        2.05       65.57     26.10 o 
   1  11  12      396.05      364.05     33.30 o 
   2  11  12        0.48       79.37     36.27 o 
   3  11  12        4.86       65.86     28.98 o 
   4  11  12       36.19       28.04     26.89 o 
   5  11  12      269.42      288.57     36.13 o 
   6  11  12        0.14       19.66     28.98 o 
  -5  12  12      151.26      171.78     27.27 o 
  -4  12  12      179.57      189.31     32.55 o 
  -3  12  12        7.74       37.49     28.94 o 
  -2  12  12       24.06       39.82     31.86 o 
  -1  12  12      320.19      337.86     35.35 o 
   0  12  12        8.98       84.64     31.53 o 
   1  12  12      240.09      272.47     31.18 o 
   2  12  12       41.22       83.15     30.19 o 
   3  12  12        5.39       42.97     30.29 o 
   4  12  12      117.69      216.69     34.51 o 
  -3  13  12      132.14      135.27     34.35 o 
  -2  13  12       78.18       86.68     34.41 o 
  -1  13  12       50.21       56.30     34.07 o 
   0  13  12       38.61       90.49     34.06 o 
   1  13  12       73.02       95.64     34.54 o 
   2  13  12        6.94       14.89     39.16 o 
 -11   0  13      572.71      594.02     40.41 o 
  -9   0  13       87.83      100.54     35.12 o 
  -7   0  13       74.23       68.02     31.25 o 
  -5   0  13        2.24       -2.38     32.84 o 
  -3   0  13     2333.17     2484.54     44.72 o 
  -1   0  13      216.59      272.84     33.67 o 
   1   0  13     4142.73     4138.12     68.26 o 
   3   0  13       78.70      100.30     28.77 o 
   5   0  13      152.17      162.96     30.86 o 
   7   0  13     1896.74     1893.17     42.98 o 
   9   0  13      461.59      459.30     44.31 o 
 -11   1  13       34.78      111.58     29.82 o 
 -10   1  13       91.66      106.62     26.20 o 
  -9   1  13      129.39      138.54     28.39 o 
  -8   1  13       75.21      103.80     24.63 o 
  -7   1  13      343.76      327.97     22.85 o 
  -6   1  13      139.68      178.27     22.65 o 
  -5   1  13       73.99       67.73     21.29 o 
  -4   1  13     1432.61     1378.95     30.43 o 
  -3   1  13       13.30        8.97     21.85 o 
  -2   1  13       54.57       40.14     26.32 o 
  -1   1  13      129.33      154.71     21.39 o 
   0   1  13       22.14       29.87     20.67 o 
   1   1  13      101.63      129.22     22.09 o 
   2   1  13     2035.26     2321.71     29.16 o 
   3   1  13     1167.17     1194.85     25.22 o 
   4   1  13      395.65      331.39     22.13 o 
   5   1  13     2291.97     2243.12     26.04 o 
   6   1  13       89.72       87.01     26.26 o 
   7   1  13       79.38       74.06     25.34 o 
   8   1  13      277.84      254.52     23.96 o 
   9   1  13       94.65      122.17     30.63 o 
  10   1  13        0.56      -27.03     27.03 o 
 -11   2  13        4.13       17.68     26.50 o 
 -10   2  13       22.36       18.38     30.08 o 
  -9   2  13        0.92       20.44     26.41 o 
  -8   2  13      196.82      153.97     27.47 o 
  -7   2  13      111.25      150.07     25.60 o 
  -6   2  13      770.47      771.69     26.86 o 
  -5   2  13       30.42       38.94     26.53 o 
  -4   2  13      521.56      516.06     22.29 o 
  -3   2  13      220.11      209.11     25.13 o 
  -2   2  13       31.54       46.13     24.09 o 
  -1   2  13      427.97      454.21     26.45 o 
   0   2  13       67.14       46.97     22.36 o 
   1   2  13       99.16      103.61     26.08 o 
   2   2  13      336.69      323.83     24.80 o 
   3   2  13     1225.26     1210.40     27.79 o 
   4   2  13      175.14      241.04     24.93 o 
   5   2  13       79.48      110.65     25.66 o 
   6   2  13      121.16      123.40     28.77 o 
   7   2  13       26.11       32.25     26.99 o 
   8   2  13      650.66      667.14     32.87 o 
   9   2  13      202.03      204.76     34.37 o 
  10   2  13       47.13       55.44     27.53 o 
 -11   3  13       47.59       38.31     33.57 o 
 -10   3  13        5.85       -4.08     26.53 o 
  -9   3  13      283.83      363.58     31.74 o 
  -8   3  13      202.28      233.13     25.62 o 
  -7   3  13       34.61       75.62     25.97 o 
  -6   3  13       90.33      129.43     25.14 o 
  -5   3  13        0.08       32.50     24.05 o 
  -4   3  13       45.84       57.64     21.16 o 
  -3   3  13      239.95      230.40     22.88 o 
  -2   3  13       13.40       34.47     22.58 o 
  -1   3  13     6684.99     6702.25     57.99 o 
   0   3  13      126.48      136.88     20.98 o 
   1   3  13     1467.79     1508.33     28.83 o 
   2   3  13     2277.98     2361.47     32.97 o 
   3   3  13     1108.52     1180.47     26.00 o 
   4   3  13     1867.53     1874.81     32.14 o 
   5   3  13      539.22      601.92     28.82 o 
   6   3  13      230.64      234.20     29.21 o 
   7   3  13      648.34      591.86     26.48 o 
   8   3  13      400.28      375.45     30.52 o 
   9   3  13      109.59      119.75     27.42 o 
  10   3  13      153.37      148.93     38.09 o 
 -11   4  13       30.44       72.76     34.69 o 
 -10   4  13        3.92      -14.66     28.57 o 
  -9   4  13        1.66       17.47     29.88 o 
  -8   4  13       22.22       51.91     25.58 o 
  -7   4  13     2759.61     2589.88     31.80 o 
  -6   4  13     2758.70     2585.16     32.61 o 
  -5   4  13     2145.33     2172.43     28.11 o 
  -4   4  13        3.09       -9.57     21.50 o 
  -3   4  13     2829.07     2920.57     30.53 o 
  -2   4  13      455.30      454.21     22.73 o 
  -1   4  13      134.01      121.92     21.04 o 
   0   4  13      859.88      836.07     23.70 o 
   1   4  13     3407.21     3366.69     34.05 o 
   2   4  13        4.36        6.95     26.43 o 
   3   4  13      151.99      149.90     23.94 o 
   4   4  13     1326.04     1294.47     25.18 o 
   5   4  13      846.26      820.58     30.14 o 
   6   4  13     1723.96     1617.58     31.49 o 
   7   4  13       76.95       80.45     30.99 o 
   8   4  13      165.48      159.34     32.96 o 
   9   4  13       74.00       90.66     35.02 o 
  10   4  13       13.26      100.08     37.98 o 
 -11   5  13       55.16      105.51     38.06 o 
 -10   5  13        4.87       63.46     36.30 o 
  -9   5  13       14.10       33.15     26.26 o 
  -8   5  13        5.30       20.22     26.53 o 
  -7   5  13      277.02      219.21     27.69 o 
  -6   5  13      600.70      572.44     25.24 o 
  -5   5  13      209.05      207.85     18.17 o 
  -4   5  13      162.76      162.68     21.73 o 
  -3   5  13      288.85      264.97     22.28 o 
  -2   5  13     1632.81     1572.28     27.79 o 
  -1   5  13       96.56      114.40     20.11 o 
   0   5  13      703.60      738.43     26.51 o 
   1   5  13        3.64       -0.71     22.47 o 
   2   5  13      938.68      994.07     33.38 o 
   3   5  13      272.64      271.71     26.34 o 
   4   5  13        0.25       29.43     22.74 o 
   5   5  13     1799.82     1848.99     27.41 o 
   6   5  13      904.01      901.04     34.74 o 
   7   5  13      472.41      487.03     32.36 o 
   8   5  13       10.30        9.54     26.63 o 
   9   5  13        7.60       41.55     30.46 o 
 -10   6  13        2.93       63.47     33.93 o 
  -9   6  13       36.80       76.14     29.03 o 
  -8   6  13      136.66      122.70     32.22 o 
  -7   6  13       78.01       68.15     25.77 o 
  -6   6  13        5.85       55.50     24.84 o 
  -5   6  13        0.24       14.94     20.87 o 
  -4   6  13        0.01       13.24     20.27 o 
  -3   6  13      169.47      164.71     23.71 o 
  -2   6  13     1555.00     1579.27     29.35 o 
  -1   6  13       59.00       38.65     24.10 o 
   0   6  13     1703.61     1756.44     28.98 o 
   1   6  13      450.00      488.00     24.07 o 
   2   6  13       38.65       31.57     27.86 o 
   3   6  13      338.13      378.66     28.63 o 
   4   6  13      271.43      275.04     29.09 o 
   5   6  13        0.19       30.18     24.78 o 
   6   6  13      136.96      149.22     26.95 o 
   7   6  13       86.41      119.56     27.71 o 
   8   6  13       78.94       68.33     32.46 o 
   9   6  13      149.25      156.22     34.24 o 
 -10   7  13      134.28      156.29     34.99 o 
  -9   7  13       65.14       67.47     32.52 o 
  -8   7  13      187.35      234.09     31.79 o 
  -7   7  13        1.38       -0.85     29.13 o 
  -6   7  13        0.04       14.86     25.67 o 
  -5   7  13       36.87       42.58     22.96 o 
  -4   7  13      107.31       99.46     22.36 o 
  -3   7  13     1059.47     1061.42     24.98 o 
  -2   7  13       23.94        9.58     26.95 o 
  -1   7  13      634.25      596.06     23.37 o 
   0   7  13      725.10      706.81     22.82 o 
   1   7  13      391.17      359.58     24.68 o 
   2   7  13      212.43      197.79     28.48 o 
   3   7  13     1437.43     1415.00     24.42 o 
   4   7  13      126.58      123.81     29.48 o 
   5   7  13      130.84      109.08     24.04 o 
   6   7  13      185.97      231.04     26.44 o 
   7   7  13      343.02      393.38     36.58 o 
   8   7  13        0.74       36.90     33.54 o 
  -9   8  13      337.65      304.10     29.99 o 
  -8   8  13      178.97      208.27     25.01 o 
  -7   8  13      228.11      261.34     28.27 o 
  -6   8  13        7.54      -17.77     27.05 o 
  -5   8  13     1461.38     1397.08     25.46 o 
  -4   8  13      520.55      483.25     25.88 o 
  -3   8  13       40.92       68.71     25.18 o 
  -2   8  13       66.32       59.00     28.09 o 
  -1   8  13      117.27       98.92     26.12 o 
   0   8  13      200.19      231.11     24.04 o 
   1   8  13       40.32       36.36     26.48 o 
   2   8  13       35.70       33.47     24.28 o 
   3   8  13      105.96      116.01     26.94 o 
   4   8  13     1598.41     1369.40     33.97 o 
   5   8  13      149.15       77.83     35.16 o 
   6   8  13      110.47      149.00     27.36 o 
   7   8  13        0.36       38.41     26.93 o 
   8   8  13       19.12      -32.63     32.63 o 
  -8   9  13       96.93      113.23     25.84 o 
  -7   9  13       88.23       84.94     27.68 o 
  -6   9  13      197.27      203.45     26.63 o 
  -5   9  13      278.57      300.24     25.59 o 
  -4   9  13        4.56       42.59     20.68 o 
  -3   9  13        7.50        9.48     22.98 o 
  -2   9  13      522.96      511.50     28.31 o 
  -1   9  13      253.60      289.04     27.18 o 
   0   9  13        3.45       -5.95     29.38 o 
   1   9  13      289.59      315.35     40.98 o 
   2   9  13      155.72      218.75     25.51 o 
   3   9  13      746.79      737.31     39.71 o 
   4   9  13       83.39       60.16     34.22 o 
   5   9  13       18.62       49.64     30.11 o 
   6   9  13        5.60       21.58     29.97 o 
   7   9  13       12.24       69.81     33.02 o 
  -8  10  13       74.86       26.10     30.49 o 
  -7  10  13       43.45       34.29     25.84 o 
  -6  10  13      108.32       77.64     27.79 o 
  -5  10  13       33.81       45.89     26.64 o 
  -4  10  13        8.06       -0.57     26.31 o 
  -3  10  13      218.03      258.29     24.66 o 
  -2  10  13      330.44      310.48     27.54 o 
  -1  10  13       38.63       44.21     25.99 o 
   0  10  13      256.46      294.93     31.95 o 
   1  10  13      861.52      776.79     30.47 o 
   2  10  13      193.67      181.21     29.26 o 
   3  10  13      234.66      216.18     29.95 o 
   4  10  13      317.91      358.34     59.37 o 
   5  10  13       23.71        6.71     26.22 o 
   6  10  13      317.86      364.32     29.72 o 
  -6  11  13       92.44      120.73     29.85 o 
  -5  11  13       66.41       60.55     28.63 o 
  -4  11  13       13.83       83.86     25.71 o 
  -3  11  13      332.69      344.53     33.40 o 
  -2  11  13        8.23       89.12     33.49 o 
  -1  11  13       41.54      131.46     44.43 o 
   0  11  13        9.79       62.28     31.09 o 
   1  11  13        0.41       19.92     49.21 o 
   2  11  13       40.01       60.52     27.29 o 
   3  11  13        3.32       62.07     31.39 o 
   4  11  13      114.19       92.89     28.36 o 
   5  11  13        0.60       73.99     33.76 o 
  -5  12  13       15.29       26.09     28.67 o 
  -4  12  13        7.38       13.48     26.31 o 
  -3  12  13      105.18      118.23     35.43 o 
  -2  12  13      130.19      112.13     33.58 o 
  -1  12  13      383.25      407.89     28.77 o 
   0  12  13       34.60       48.10     28.01 o 
   1  12  13       16.60        4.43     32.39 o 
   2  12  13        7.76       29.37     28.79 o 
   3  12  13        5.89      -23.33     28.80 o 
   4  12  13       11.51       77.81     35.22 o 
  -2  13  13        3.12       61.80     38.22 o 
  -1  13  13      434.65      446.30     38.71 o 
   0  13  13       71.06       65.52     32.27 o 
   1  13  13      383.03      379.55     33.03 o 
 -10   0  14       75.85      108.56     37.01 o 
  -8   0  14      139.14      150.10     38.22 o 
  -6   0  14     1070.61     1059.87     39.32 o 
  -4   0  14     2144.91     1985.06     38.74 o 
  -2   0  14     2547.12     2697.35     52.36 o 
   0   0  14      411.12      416.74     33.07 o 
   2   0  14    12598.07    12657.51     87.99 o 
   4   0  14     3427.22     3263.02     44.87 o 
   6   0  14      157.14      192.54     32.63 o 
   8   0  14      182.91      167.24     46.31 o 
  10   0  14       77.47       13.97     48.84 o 
 -11   1  14        0.38       52.28     28.85 o 
 -10   1  14      349.29      390.98     26.57 o 
  -9   1  14       72.84       50.03     31.47 o 
  -8   1  14      310.81      275.72     23.74 o 
  -7   1  14      537.91      543.46     26.89 o 
  -6   1  14        3.64      -17.50     23.13 o 
  -5   1  14      606.87      602.75     26.06 o 
  -4   1  14      131.05      157.01     25.04 o 
  -3   1  14     2224.52     2177.34     31.06 o 
  -2   1  14     2571.52     2589.79     31.42 o 
  -1   1  14      122.84      113.20     23.44 o 
   0   1  14     3183.30     3324.04     33.60 o 
   1   1  14     1796.83     1874.29     28.43 o 
   2   1  14      306.89      344.26     24.31 o 
   3   1  14       56.32       72.57     24.10 o 
   4   1  14       81.39       85.31     19.90 o 
   5   1  14      501.73      523.28     24.80 o 
   6   1  14      514.27      484.95     22.30 o 
   7   1  14      168.76      133.27     24.29 o 
   8   1  14      156.14      152.87     29.62 o 
   9   1  14       58.26       35.57     27.29 o 
  10   1  14       47.73       65.59     31.48 o 
 -11   2  14      274.32      323.25     31.51 o 
 -10   2  14       84.93      111.17     30.46 o 
  -9   2  14     1433.95     1282.54     44.03 o 
  -8   2  14      184.54      216.36     27.26 o 
  -7   2  14      157.84      124.92     28.19 o 
  -6   2  14      222.81      251.13     27.81 o 
  -5   2  14      950.55      982.26     25.90 o 
  -4   2  14      193.83      241.35     23.89 o 
  -3   2  14      264.92      211.06     24.20 o 
  -2   2  14      682.07      693.44     24.15 o 
  -1   2  14      487.00      473.59     24.11 o 
   0   2  14       49.48       68.62     22.18 o 
   1   2  14       50.51       56.15     26.11 o 
   2   2  14        1.08       18.44     29.45 o 
   3   2  14      168.61      176.67     26.53 o 
   4   2  14      143.81      150.71     25.21 o 
   5   2  14       94.75       79.55     23.87 o 
   6   2  14      520.98      517.05     30.56 o 
   7   2  14     1442.88     1369.82     49.59 o 
   8   2  14       23.60       42.42     25.41 o 
   9   2  14       35.13       20.58     27.23 o 
  10   2  14      661.04      666.27     30.85 o 
 -11   3  14       31.88      136.14     36.69 o 
 -10   3  14      107.11      139.03     25.28 o 
  -9   3  14      120.13      126.69     29.55 o 
  -8   3  14      362.40      394.12     26.30 o 
  -7   3  14      210.44      241.45     24.81 o 
  -6   3  14       34.89       55.59     21.88 o 
  -5   3  14       31.31       44.22     22.60 o 
  -4   3  14        0.55       16.92     21.20 o 
  -3   3  14       22.17       36.09     22.87 o 
  -2   3  14      220.03      225.87     23.85 o 
  -1   3  14      339.71      325.15     22.14 o 
   0   3  14       11.81       33.67     23.57 o 
   1   3  14       62.06       29.60     22.99 o 
   2   3  14     1206.08     1282.27     27.90 o 
   3   3  14      312.02      309.06     23.42 o 
   4   3  14        0.01        0.56     24.47 o 
   5   3  14       13.79       62.58     28.12 o 
   6   3  14     4075.11     3996.16     46.01 o 
   7   3  14       77.52       80.88     26.15 o 
   8   3  14       14.48       27.39     32.93 o 
   9   3  14       84.81       11.99     28.06 o 
  10   3  14       80.88      110.36     32.31 o 
 -11   4  14      313.70      358.82     35.02 o 
 -10   4  14        3.98       46.68     29.73 o 
  -9   4  14      183.85      260.96     29.64 o 
  -8   4  14      162.37      210.56     28.49 o 
  -7   4  14        2.37       11.28     24.70 o 
  -6   4  14       22.64       33.65     22.50 o 
  -5   4  14      236.80      212.37     24.53 o 
  -4   4  14       11.07       34.10     24.93 o 
  -3   4  14      571.97      545.54     22.53 o 
  -2   4  14       53.31       59.82     24.19 o 
  -1   4  14       12.24        9.79     22.62 o 
   0   4  14      239.35      219.50     21.44 o 
   1   4  14      227.36      247.52     20.49 o 
   2   4  14      185.24      137.13     26.64 o 
   3   4  14        6.70      -24.06     24.06 o 
   4   4  14      928.41      865.95     26.94 o 
   5   4  14      800.25      787.62     30.62 o 
   6   4  14        5.60       24.92     25.45 o 
   7   4  14       41.58       23.39     30.53 o 
   8   4  14        4.59       25.22     27.75 o 
   9   4  14      187.77      271.33     41.50 o 
 -10   5  14       74.11       74.59     30.63 o 
  -9   5  14       60.95      114.29     37.25 o 
  -8   5  14       40.81       59.48     31.12 o 
  -7   5  14     1336.78     1357.30     25.31 o 
  -6   5  14        2.46        3.71     24.58 o 
  -5   5  14      960.19      882.21     33.25 o 
  -4   5  14      566.47      610.39     24.86 o 
  -3   5  14      272.23      293.45     25.07 o 
  -2   5  14      333.52      331.69     24.87 o 
  -1   5  14     1329.36     1306.38     26.81 o 
   0   5  14        6.67       18.82     22.48 o 
   1   5  14     2432.38     2439.34     29.05 o 
   2   5  14     1137.91     1150.32     33.80 o 
   3   5  14       11.30       21.23     25.44 o 
   4   5  14      460.79      409.73     28.18 o 
   5   5  14       13.45       38.21     23.38 o 
   6   5  14       84.36       89.37     28.29 o 
   7   5  14      314.59      385.13     28.21 o 
   8   5  14       54.08       37.65     34.76 o 
   9   5  14        1.06       39.34     33.88 o 
 -10   6  14      388.39      353.85     30.35 o 
  -9   6  14      116.55      130.91     29.13 o 
  -8   6  14      265.98      313.22     23.29 o 
  -7   6  14        3.28       12.38     26.18 o 
  -6   6  14       70.17       70.39     21.04 o 
  -5   6  14        0.32       12.61     22.72 o 
  -4   6  14      804.48      782.47     23.85 o 
  -3   6  14      180.67      216.92     24.06 o 
  -2   6  14      600.15      621.58     24.71 o 
  -1   6  14      267.31      267.18     24.70 o 
   0   6  14        9.49       38.23     26.96 o 
   1   6  14      274.52      258.53     22.13 o 
   2   6  14      626.28      645.11     32.61 o 
   3   6  14      443.69      455.54     26.75 o 
   4   6  14       56.61       78.43     24.49 o 
   5   6  14        7.89       26.26     26.42 o 
   6   6  14      160.53      136.21     29.36 o 
   7   6  14      644.09      650.97     29.80 o 
   8   6  14       17.03       22.86     30.21 o 
   9   6  14        0.84       32.18     34.83 o 
 -10   7  14        7.89       56.51     30.60 o 
  -9   7  14       40.92       92.13     30.80 o 
  -8   7  14        4.39      -18.43     26.95 o 
  -7   7  14       85.25      120.13     27.00 o 
  -6   7  14      793.54      774.73     24.74 o 
  -5   7  14        5.47       61.86     24.55 o 
  -4   7  14        0.06       34.99     22.96 o 
  -3   7  14     1096.89     1058.50     23.95 o 
  -2   7  14      548.54      552.85     26.42 o 
  -1   7  14      488.24      507.78     29.04 o 
   0   7  14      177.97      207.28     22.64 o 
   1   7  14      107.97      111.16     28.44 o 
   2   7  14     3646.66     3424.09     35.04 o 
   3   7  14      198.77      252.36     29.38 o 
   4   7  14      575.88      541.65     34.65 o 
   5   7  14       98.98      123.26     28.56 o 
   6   7  14       35.33       41.50     31.62 o 
   7   7  14      111.70      109.11     29.93 o 
   8   7  14        9.15        7.59     31.29 o 
  -9   8  14        2.32       50.17     34.31 o 
  -8   8  14        0.01      -27.76     27.76 o 
  -7   8  14       12.67        7.00     26.34 o 
  -6   8  14       92.95       67.75     27.43 o 
  -5   8  14        3.29       11.28     27.42 o 
  -4   8  14      576.92      597.57     23.37 o 
  -3   8  14     1734.66     1619.90     28.80 o 
  -2   8  14        0.50        4.28     26.74 o 
  -1   8  14     3534.69     3431.06     38.99 o 
   0   8  14       10.55       18.74     30.30 o 
   1   8  14      886.56      851.31     28.31 o 
   2   8  14       18.33       29.31     23.04 o 
   3   8  14       11.64       -8.57     27.46 o 
   4   8  14      201.83      248.86     24.94 o 
   5   8  14       48.79       73.91     29.49 o 
   6   8  14       28.42       19.61     28.97 o 
   7   8  14       53.83       40.02     40.19 o 
   8   8  14       41.82       37.66     36.24 o 
  -8   9  14       16.00       58.52     31.66 o 
  -7   9  14      280.04      291.75     26.44 o 
  -6   9  14       14.04       10.77     26.60 o 
  -5   9  14      217.26      279.33     24.61 o 
  -4   9  14       20.65       15.29     25.06 o 
  -3   9  14        0.21       58.15     27.25 o 
  -2   9  14      842.67      848.29     27.72 o 
  -1   9  14        4.68       -0.99     25.54 o 
   0   9  14      804.77      784.54     27.14 o 
   1   9  14      735.56      657.09     31.26 o 
   2   9  14       26.02       82.38     32.58 o 
   3   9  14      314.20      300.52     32.32 o 
   4   9  14      279.00      281.34     27.68 o 
   5   9  14       11.86        0.75     33.83 o 
   6   9  14       12.73       24.17     34.59 o 
   7   9  14      168.88      163.17     38.50 o 
  -7  10  14       48.47       55.89     27.81 o 
  -6  10  14      163.68      121.87     26.83 o 
  -5  10  14      123.70      168.59     27.07 o 
  -4  10  14       12.11        7.27     22.10 o 
  -3  10  14        2.44       85.25     39.95 o 
  -2  10  14        3.01       -6.57     33.72 o 
  -1  10  14      508.60      424.98     26.02 o 
   0  10  14       49.46       80.52     28.72 o 
   1  10  14      277.96      312.74     24.22 o 
   2  10  14      389.63      406.66     28.18 o 
   3  10  14       70.60       88.40     28.14 o 
   4  10  14      134.26      125.20     31.63 o 
   5  10  14        5.49      -24.68     29.75 o 
   6  10  14      127.10      100.76     32.02 o 
  -6  11  14       44.22       69.92     29.64 o 
  -5  11  14      292.49      319.45     27.40 o 
  -4  11  14       56.70       56.21     30.60 o 
  -3  11  14        4.36       36.65     28.37 o 
  -2  11  14      480.42      538.09     36.36 o 
  -1  11  14      155.07      172.60     31.00 o 
   0  11  14       14.33       26.68     30.10 o 
   1  11  14      131.66      184.50     34.12 o 
   2  11  14       13.71       42.56     36.78 o 
   3  11  14        3.77       37.37     26.34 o 
   4  11  14        9.13        0.53     28.94 o 
   5  11  14       95.67      103.48     34.37 o 
  -5  12  14      162.29      183.45     30.69 o 
  -4  12  14        0.42       -2.59     26.77 o 
  -3  12  14      251.25      237.35     30.91 o 
  -2  12  14      105.93      124.98     48.56 o 
  -1  12  14      100.56      121.79     36.41 o 
   0  12  14       77.55       88.38     30.24 o 
   1  12  14        2.05       23.69     30.64 o 
   2  12  14       94.08       74.27     33.28 o 
   3  12  14       59.12       33.92     34.95 o 
  -1  13  14        0.00       16.99     66.17 o 
   0  13  14       44.67      116.65     62.18 o 
 -11   0  15        9.38      -10.61     51.67 o 
  -9   0  15      651.80      563.17     37.26 o 
  -7   0  15        5.97        6.97     32.03 o 
  -5   0  15      360.16      332.16     32.99 o 
  -3   0  15      857.63      943.10     37.17 o 
  -1   0  15       16.19       27.73     39.83 o 
   1   0  15      559.29      643.90     36.66 o 
   3   0  15        2.04       11.54     29.08 o 
   5   0  15        1.34       44.29     31.30 o 
   7   0  15        4.98      -13.87     30.97 o 
   9   0  15       19.86       74.53     45.38 o 
 -11   1  15        0.91      -17.33     31.01 o 
 -10   1  15      297.76      287.48     27.61 o 
  -9   1  15       83.99       90.01     29.40 o 
  -8   1  15      628.76      651.95     27.27 o 
  -7   1  15      366.25      384.37     23.97 o 
  -6   1  15      495.25      487.97     26.06 o 
  -5   1  15     1361.24     1287.88     26.87 o 
  -4   1  15       75.23       77.83     22.22 o 
  -3   1  15     2505.36     2426.89     31.75 o 
  -2   1  15     1586.01     1502.04     27.82 o 
  -1   1  15      371.22      387.18     24.52 o 
   0   1  15       36.36       18.06     25.74 o 
   1   1  15      351.14      373.28     25.73 o 
   2   1  15      431.67      462.72     23.73 o 
   3   1  15       61.02       82.67     24.25 o 
   4   1  15      654.72      649.89     24.53 o 
   5   1  15      813.02      791.29     27.48 o 
   6   1  15        1.38       47.90     22.99 o 
   7   1  15      999.73      945.57     26.38 o 
   8   1  15      142.13      123.10     32.93 o 
   9   1  15        5.49       -9.07     29.56 o 
  10   1  15      183.66      188.22     35.13 o 
 -11   2  15        5.33       13.81     27.36 o 
 -10   2  15      545.01      576.92     32.04 o 
  -9   2  15       44.76      157.34     40.97 o 
  -8   2  15      371.85      352.00     30.59 o 
  -7   2  15      221.86      204.27     26.46 o 
  -6   2  15      689.83      717.97     29.12 o 
  -5   2  15      678.01      698.45     24.71 o 
  -4   2  15      568.36      608.65     23.40 o 
  -3   2  15      269.88      287.39     23.31 o 
  -2   2  15     1587.08     1520.24     27.08 o 
  -1   2  15      115.65      144.40     22.45 o 
   0   2  15      168.45      176.79     24.19 o 
   1   2  15       38.22       33.45     23.54 o 
   2   2  15        6.55        8.03     30.62 o 
   3   2  15      780.36      808.62     29.16 o 
   4   2  15       31.72       16.86     27.57 o 
   5   2  15       10.96       39.09     26.13 o 
   6   2  15       62.93       97.31     25.13 o 
   7   2  15      203.14      193.17     26.44 o 
   8   2  15        0.33        2.94     26.12 o 
   9   2  15       93.07      126.99     26.68 o 
  10   2  15      114.79      168.14     30.31 o 
 -11   3  15      271.98      312.45     32.43 o 
 -10   3  15      222.06      204.83     26.09 o 
  -9   3  15       41.41      112.01     44.80 o 
  -8   3  15      530.22      549.16     29.26 o 
  -7   3  15      931.97      840.28     24.15 o 
  -6   3  15       45.59       87.14     26.16 o 
  -5   3  15      174.82      170.16     25.73 o 
  -4   3  15      329.98      364.86     25.96 o 
  -3   3  15       23.26       29.82     24.89 o 
  -2   3  15      699.94      702.22     29.11 o 
  -1   3  15       26.42       34.75     22.99 o 
   0   3  15       11.32       11.05     21.39 o 
   1   3  15     2240.01     2300.00     29.72 o 
   2   3  15       21.23       53.75     24.68 o 
   3   3  15       95.00      108.02     23.63 o 
   4   3  15      530.65      498.29     25.41 o 
   5   3  15       71.11      106.77     29.91 o 
   6   3  15      173.96      173.23     28.03 o 
   7   3  15       12.41      -35.99     40.11 o 
   8   3  15      339.71      329.30     38.22 o 
   9   3  15      238.83      253.84     30.92 o 
 -11   4  15       27.30       37.74     38.22 o 
 -10   4  15      124.58      148.85     27.65 o 
  -9   4  15        0.66       29.43     30.07 o 
  -8   4  15      823.28      805.61     29.70 o 
  -7   4  15      124.82      181.47     29.90 o 
  -6   4  15       15.84       19.98     22.65 o 
  -5   4  15      275.83      275.50     24.06 o 
  -4   4  15       60.50       81.23     23.42 o 
  -3   4  15     1760.51     1746.66     28.61 o 
  -2   4  15      628.98      683.37     27.15 o 
  -1   4  15      166.93      175.42     24.59 o 
   0   4  15       14.46       18.07     23.94 o 
   1   4  15       16.74       45.13     23.99 o 
   2   4  15      995.34      977.60     32.74 o 
   3   4  15       39.28       71.95     24.48 o 
   4   4  15      112.21      102.98     23.20 o 
   5   4  15      107.13      126.21     28.39 o 
   6   4  15        1.22       -0.01     27.64 o 
   7   4  15       31.61       39.16     29.49 o 
   8   4  15      256.55      186.43     31.93 o 
   9   4  15       50.42       19.80     33.67 o 
 -10   5  15      359.33      385.75     31.85 o 
  -9   5  15       17.91       18.19     28.36 o 
  -8   5  15       17.03        4.07     24.93 o 
  -7   5  15       94.08      132.57     25.99 o 
  -6   5  15      231.96      222.05     27.34 o 
  -5   5  15      138.01      144.45     22.86 o 
  -4   5  15      228.19      233.39     21.53 o 
  -3   5  15     1124.60     1116.32     26.38 o 
  -2   5  15      260.86      310.17     25.39 o 
  -1   5  15      177.51      230.84     24.89 o 
   0   5  15       62.39       51.40     24.53 o 
   1   5  15       92.63       95.92     23.26 o 
   2   5  15      625.96      599.21     36.51 o 
   3   5  15       24.34       38.04     21.98 o 
   4   5  15      323.07      323.94     24.36 o 
   5   5  15      190.36      170.56     26.11 o 
   6   5  15       32.37       15.56     24.67 o 
   7   5  15        8.22       37.79     33.18 o 
   8   5  15      131.57      107.35     32.06 o 
   9   5  15       84.84       87.73     35.07 o 
 -10   6  15       48.77       81.15     34.12 o 
  -9   6  15      273.11      291.18     30.07 o 
  -8   6  15      340.51      415.04     36.47 o 
  -7   6  15      267.30      283.70     26.87 o 
  -6   6  15     1001.43      993.80     29.34 o 
  -5   6  15      908.27      836.32     25.05 o 
  -4   6  15       72.26       55.93     24.15 o 
  -3   6  15      155.61      156.75     23.02 o 
  -2   6  15        7.14       27.80     24.17 o 
  -1   6  15       23.31       19.84     22.69 o 
   0   6  15      310.84      284.13     26.02 o 
   1   6  15     1284.20     1249.77     26.88 o 
   2   6  15        0.27       24.20     25.87 o 
   3   6  15     4140.36     3900.30     67.15 o 
   4   6  15      493.46      488.68     26.75 o 
   5   6  15      121.92      109.17     25.82 o 
   6   6  15      260.76      305.08     42.81 o 
   7   6  15      251.00      245.91     35.22 o 
   8   6  15        0.07      -17.78     36.17 o 
  -9   7  15      442.41      449.53     26.69 o 
  -8   7  15        2.66       47.47     26.89 o 
  -7   7  15      122.04      149.96     25.87 o 
  -6   7  15      282.09      262.46     24.21 o 
  -5   7  15       67.22       98.73     22.47 o 
  -4   7  15      195.17      182.16     25.37 o 
  -3   7  15      766.08      715.91     23.54 o 
  -2   7  15      116.18      114.25     23.76 o 
  -1   7  15     1343.15     1332.81     27.73 o 
   0   7  15        3.50       33.64     28.14 o 
   1   7  15       32.79       74.53     28.66 o 
   2   7  15      615.61      613.44     28.15 o 
   3   7  15       52.81      116.48     23.29 o 
   4   7  15      861.10      760.47     54.09 o 
   5   7  15      203.78      201.47     30.03 o 
   6   7  15       36.08       28.49     29.59 o 
   7   7  15       16.73      -14.01     33.90 o 
   8   7  15       81.36      129.51     37.15 o 
  -9   8  15       25.33       31.12     32.55 o 
  -8   8  15      226.64      224.22     33.17 o 
  -7   8  15      344.46      332.89     22.61 o 
  -6   8  15        6.35       47.82     25.70 o 
  -5   8  15       13.55       22.36     23.17 o 
  -4   8  15        4.55        2.29     22.66 o 
  -3   8  15      437.32      405.65     27.10 o 
  -2   8  15      588.22      645.73     28.58 o 
  -1   8  15       93.12      130.99     29.47 o 
   0   8  15       43.49       86.50     29.10 o 
   1   8  15      415.53      361.99     24.16 o 
   2   8  15      122.00      198.61     33.75 o 
   3   8  15        1.02       -3.06     23.94 o 
   4   8  15       30.75       57.42     28.29 o 
   5   8  15      163.72      255.43     33.23 o 
   6   8  15       63.31       72.35     32.95 o 
   7   8  15      257.98      222.24     30.20 o 
  -8   9  15       68.25       82.71     37.63 o 
  -7   9  15      218.57      245.33     28.54 o 
  -6   9  15      147.05      152.94     27.08 o 
  -5   9  15      133.95      154.70     26.36 o 
  -4   9  15      150.00      160.28     28.66 o 
  -3   9  15       29.71       53.11     27.50 o 
  -2   9  15      517.75      512.31     33.52 o 
  -1   9  15       23.08       93.41     28.06 o 
   0   9  15      191.10      196.27     29.01 o 
   1   9  15      207.14      216.07     32.13 o 
   2   9  15       11.05       26.25     24.29 o 
   3   9  15        0.01        8.44     29.17 o 
   4   9  15       15.75       20.21     32.49 o 
   5   9  15      216.48      246.66     31.74 o 
   6   9  15        7.88       21.59     29.90 o 
   7   9  15       62.78       49.41     38.78 o 
  -7  10  15      210.79      261.67     30.47 o 
  -6  10  15      129.82      121.21     26.99 o 
  -5  10  15        6.05       66.07     31.42 o 
  -4  10  15      357.62      381.09     27.84 o 
  -3  10  15      694.53      702.93     27.70 o 
  -2  10  15      315.59      265.88     30.08 o 
  -1  10  15      250.23      224.42     29.93 o 
   0  10  15       54.06       91.57     26.86 o 
   1  10  15        4.92       25.97     29.59 o 
   2  10  15       53.73       68.55     28.08 o 
   3  10  15        0.62       18.80     30.75 o 
   4  10  15      223.39      259.25     31.87 o 
   5  10  15      457.23      454.87     36.27 o 
   6  10  15       16.03      -13.32     29.92 o 
  -6  11  15      104.36      121.96     30.52 o 
  -5  11  15       12.09       28.41     29.32 o 
  -4  11  15        0.90       18.12     25.60 o 
  -3  11  15        4.88       10.45     34.93 o 
  -2  11  15        5.19       14.08     31.44 o 
  -1  11  15       43.71       76.18     38.49 o 
   0  11  15        7.30       34.92     39.33 o 
   1  11  15       69.33       64.26     38.97 o 
   2  11  15      817.15      835.52     30.67 o 
   3  11  15      161.44      189.89     35.12 o 
   4  11  15        7.92       38.56     27.32 o 
  -4  12  15      122.63      134.67     31.75 o 
  -3  12  15       36.49       59.57     34.40 o 
  -2  12  15       17.17       11.28     31.11 o 
  -1  12  15        2.98       32.96     40.76 o 
   0  12  15       11.65       26.35     30.89 o 
   1  12  15        0.81       15.90     41.16 o 
   2  12  15        4.54       47.26     34.21 o 
   3  12  15      209.17      247.61     41.55 o 
 -10   0  16       22.46       57.32     37.98 o 
  -8   0  16     1305.92     1134.05     44.31 o 
  -6   0  16      582.67      527.49     34.45 o 
  -4   0  16     1082.10     1111.97     39.26 o 
  -2   0  16     2786.74     2676.59     51.87 o 
   0   0  16       13.98       36.89     34.76 o 
   2   0  16     2626.12     2703.15     79.28 o 
   4   0  16      837.54      785.59     34.80 o 
   6   0  16      989.70      923.00     41.25 o 
   8   0  16      153.05      135.22     36.86 o 
 -11   1  16       17.27       17.05     27.97 o 
 -10   1  16       25.86        9.42     29.05 o 
  -9   1  16       92.15      137.10     29.89 o 
  -8   1  16      736.64      768.09     27.34 o 
  -7   1  16        4.85       13.65     24.63 o 
  -6   1  16      230.09      277.22     31.24 o 
  -5   1  16      138.75      102.56     28.33 o 
  -4   1  16      109.17      122.59     23.16 o 
  -3   1  16      359.72      335.97     26.26 o 
  -2   1  16        4.56       14.77     23.11 o 
  -1   1  16      328.14      320.67     25.08 o 
   0   1  16      323.89      324.98     26.56 o 
   1   1  16       42.44       51.17     22.19 o 
   2   1  16        7.80       10.23     22.46 o 
   3   1  16      841.00      803.02     26.49 o 
   4   1  16      218.51      234.42     22.50 o 
   5   1  16      183.86      182.53     22.92 o 
   6   1  16     1751.60     1704.70     30.38 o 
   7   1  16      442.80      395.33     25.60 o 
   8   1  16      175.77      193.15     28.28 o 
   9   1  16      163.59      138.73     28.86 o 
 -11   2  16       92.25      113.38     32.02 o 
 -10   2  16      174.61      143.90     29.79 o 
  -9   2  16        9.00       86.27     29.58 o 
  -8   2  16       20.54       22.98     25.97 o 
  -7   2  16       96.24       91.52     29.99 o 
  -6   2  16      419.45      441.11     29.97 o 
  -5   2  16      241.05      276.25     22.63 o 
  -4   2  16        5.42        7.39     24.23 o 
  -3   2  16     2268.00     2271.00     31.26 o 
  -2   2  16        0.27        7.26     24.33 o 
  -1   2  16     1736.02     1743.60     29.88 o 
   0   2  16      324.95      288.78     24.02 o 
   1   2  16        0.04       -6.05     23.89 o 
   2   2  16       88.82       65.82     25.39 o 
   3   2  16     2045.79     2018.03     27.03 o 
   4   2  16      370.71      391.26     26.62 o 
   5   2  16     1039.95      980.66     28.37 o 
   6   2  16      194.20      185.30     22.98 o 
   7   2  16      562.67      598.23     25.99 o 
   8   2  16       19.09       39.96     30.96 o 
   9   2  16       99.03      117.68     29.00 o 
 -11   3  16        0.07       44.20     41.63 o 
 -10   3  16       98.94      116.79     32.58 o 
  -9   3  16      117.76       86.64     32.98 o 
  -8   3  16      127.57      145.67     26.56 o 
  -7   3  16      193.14      220.80     31.48 o 
  -6   3  16     1537.07     1505.31     29.78 o 
  -5   3  16        0.26       22.14     23.35 o 
  -4   3  16     1979.92     1956.01     29.26 o 
  -3   3  16       63.68       60.01     24.22 o 
  -2   3  16      275.11      251.24     28.39 o 
  -1   3  16       18.86       31.63     24.98 o 
   0   3  16     1222.70     1231.69     25.56 o 
   1   3  16        6.71       16.41     23.34 o 
   2   3  16      226.19      229.88     25.96 o 
   3   3  16       11.15       67.13     27.23 o 
   4   3  16       25.52       58.21     26.55 o 
   5   3  16      609.81      551.08     27.84 o 
   6   3  16      858.98      888.37     32.34 o 
   7   3  16      147.19      174.47     29.72 o 
   8   3  16       19.48       47.53     25.88 o 
   9   3  16      262.50      301.65     28.47 o 
 -10   4  16      561.92      577.91     30.84 o 
  -9   4  16      214.69      189.09     28.21 o 
  -8   4  16        0.05        4.92     35.57 o 
  -7   4  16       64.70       48.72     25.69 o 
  -6   4  16      960.72      972.46     24.47 o 
  -5   4  16        2.24       15.33     23.91 o 
  -4   4  16        9.11       25.84     22.27 o 
  -3   4  16     1621.13     1583.18     27.93 o 
  -2   4  16     2481.09     2431.61     63.29 o 
  -1   4  16     1564.41     1570.27     26.98 o 
   0   4  16       78.38      103.02     24.66 o 
   1   4  16      349.43      378.57     23.57 o 
   2   4  16      808.95      796.74     32.62 o 
   3   4  16      148.18      149.13     27.64 o 
   4   4  16      286.52      228.83     30.26 o 
   5   4  16      404.59      375.81     31.64 o 
   6   4  16      567.46      534.16     27.86 o 
   7   4  16      547.76      546.55     31.45 o 
   8   4  16      686.19      706.70     31.13 o 
   9   4  16      312.86      277.81     38.44 o 
 -10   5  16        0.06       46.25     31.57 o 
  -9   5  16      130.37      145.89     34.34 o 
  -8   5  16       11.00       57.86     27.50 o 
  -7   5  16      188.99      206.49     25.11 o 
  -6   5  16      975.21      890.24     36.64 o 
  -5   5  16     2357.37     2242.94     30.62 o 
  -4   5  16     1500.60     1364.71     31.22 o 
  -3   5  16       76.58       87.50     23.21 o 
  -2   5  16      390.95      392.43     27.62 o 
  -1   5  16      356.95      359.01     24.44 o 
   0   5  16       99.39       98.10     24.97 o 
   1   5  16      755.12      706.06     29.12 o 
   2   5  16      224.36      249.44     46.46 o 
   3   5  16     1075.40     1000.55     36.79 o 
   4   5  16      550.23      637.68     31.68 o 
   5   5  16      354.69      351.39     29.41 o 
   6   5  16      362.37      418.24     27.83 o 
   7   5  16      150.31      194.08     33.10 o 
   8   5  16       75.47       73.29     36.01 o 
 -10   6  16      164.90      152.86     28.95 o 
  -9   6  16       10.37       86.67     30.14 o 
  -8   6  16      139.19      174.83     28.91 o 
  -7   6  16      283.34      269.93     25.75 o 
  -6   6  16      180.50      235.19     24.57 o 
  -5   6  16      160.85      150.62     22.21 o 
  -4   6  16      726.22      721.53     26.01 o 
  -3   6  16        9.20       37.20     25.79 o 
  -2   6  16      913.82      875.58     27.55 o 
  -1   6  16      670.97      723.74     27.18 o 
   0   6  16     1863.79     1719.69     29.89 o 
   1   6  16        0.13        1.11     22.11 o 
   2   6  16      445.16      430.63     29.21 o 
   3   6  16      417.60      351.03     27.34 o 
   4   6  16       41.05       67.84     33.09 o 
   5   6  16       18.36       74.90     27.56 o 
   6   6  16      103.86       88.53     31.91 o 
   7   6  16        3.39       -1.41     31.77 o 
   8   6  16      187.91      227.45     35.12 o 
  -9   7  16       29.00       69.34     27.74 o 
  -8   7  16       89.62       96.16     26.33 o 
  -7   7  16        0.58       54.93     25.86 o 
  -6   7  16      625.61      633.34     26.75 o 
  -5   7  16       10.41       11.93     24.10 o 
  -4   7  16       20.97       32.24     25.26 o 
  -3   7  16      616.06      626.61     25.13 o 
  -2   7  16      273.73      286.51     27.22 o 
  -1   7  16        0.08       62.90     32.66 o 
   0   7  16      212.53      192.31     25.32 o 
   1   7  16      331.26      312.80     29.77 o 
   2   7  16      154.31      176.43     33.15 o 
   3   7  16      107.72       89.66     27.42 o 
   4   7  16      492.27      464.51     31.51 o 
   5   7  16       98.16       94.22     31.48 o 
   6   7  16        0.27       -8.68     27.75 o 
   7   7  16       27.14       57.26     35.05 o 
   8   7  16      286.44      264.02     38.27 o 
  -8   8  16       67.08       87.24     29.11 o 
  -7   8  16       40.24       37.56     29.37 o 
  -6   8  16      519.29      474.70     27.07 o 
  -5   8  16      300.36      340.77     24.16 o 
  -4   8  16      568.89      572.36     24.49 o 
  -3   8  16      870.33      809.32     27.29 o 
  -2   8  16        4.62       32.74     28.07 o 
  -1   8  16      307.24      301.32     27.80 o 
   0   8  16        0.46        7.60     26.98 o 
   1   8  16      123.18      127.83     25.66 o 
   2   8  16       64.05       86.54     30.66 o 
   3   8  16      121.59      161.67     28.46 o 
   4   8  16       43.38       98.71     39.22 o 
   5   8  16        0.04       62.57     45.78 o 
   6   8  16      110.16      137.08     32.47 o 
   7   8  16       35.68       34.60     37.96 o 
  -8   9  16        0.20       38.07     34.94 o 
  -7   9  16       72.93      105.73     25.85 o 
  -6   9  16       89.32      116.10     27.60 o 
  -5   9  16       10.66        7.72     26.56 o 
  -4   9  16      287.29      300.23     26.72 o 
  -3   9  16        0.30       61.67     31.05 o 
  -2   9  16      112.01      138.40     35.48 o 
  -1   9  16      105.44      127.17     25.10 o 
   0   9  16      143.25      167.37     31.71 o 
   1   9  16       66.65      132.67     43.73 o 
   2   9  16       52.64       71.19     26.78 o 
   3   9  16       32.73      -17.43     37.21 o 
   4   9  16       36.52       45.08     24.81 o 
   5   9  16        0.00        4.38     31.84 o 
   6   9  16       15.01       42.54     33.36 o 
  -7  10  16        0.35       16.03     30.29 o 
  -6  10  16      332.18      318.40     29.49 o 
  -5  10  16       42.68       72.76     30.40 o 
  -4  10  16      155.82      163.16     31.07 o 
  -3  10  16       60.65       82.80     30.89 o 
  -2  10  16      144.63      197.71     33.71 o 
  -1  10  16      112.02      160.03     36.21 o 
   0  10  16       21.60       63.61     33.11 o 
   1  10  16      284.19      271.24     28.45 o 
   2  10  16      159.39      116.83     29.11 o 
   3  10  16        5.06       49.11     29.02 o 
   4  10  16      107.09       86.74     29.71 o 
   5  10  16      132.53      126.70     30.10 o 
  -5  11  16       39.93       64.07     33.38 o 
  -4  11  16      371.19      281.86     33.18 o 
  -3  11  16       42.22       25.65     36.30 o 
  -2  11  16       14.49      -13.77     29.81 o 
  -1  11  16        0.16       35.81     31.62 o 
   0  11  16      136.18      175.89     29.82 o 
   1  11  16       67.18       79.34     29.79 o 
   2  11  16       81.37      122.60     35.89 o 
   3  11  16      297.38      249.48     38.30 o 
   4  11  16       32.70      118.58     45.42 o 
  -3  12  16       76.10      114.60     39.05 o 
  -2  12  16       71.19       82.38     34.61 o 
  -1  12  16       76.12       80.96     31.99 o 
   0  12  16       40.69       45.66     31.88 o 
   1  12  16       60.32       95.62     34.68 o 
   2  12  16       18.17       29.74     32.27 o 
 -11   0  17        3.45      -13.19     38.68 o 
  -9   0  17      169.38      249.15     36.46 o 
  -7   0  17      922.48      943.03     36.15 o 
  -5   0  17       59.22       76.52     38.98 o 
  -3   0  17      123.34      110.76     43.03 o 
  -1   0  17     1372.51     1282.76     46.96 o 
   1   0  17       28.39       33.67     35.14 o 
   3   0  17      703.45      758.06     38.74 o 
   5   0  17      326.99      329.98     34.01 o 
   7   0  17      183.22      154.44     37.04 o 
   9   0  17      381.63      390.64     42.20 o 
 -11   1  17        1.15       -4.00     30.10 o 
 -10   1  17       32.40       74.61     27.73 o 
  -9   1  17       19.79       -1.38     27.66 o 
  -8   1  17       15.18       43.28     23.12 o 
  -7   1  17      398.99      398.13     28.64 o 
  -6   1  17       32.57       17.69     22.69 o 
  -5   1  17      236.17      263.11     28.01 o 
  -4   1  17      342.98      336.93     22.86 o 
  -3   1  17      321.36      304.40     26.39 o 
  -2   1  17       13.51       30.31     23.49 o 
  -1   1  17      179.48      176.16     30.38 o 
   0   1  17      351.65      320.31     24.78 o 
   1   1  17      405.81      408.33     23.97 o 
   2   1  17      547.39      548.53     25.85 o 
   3   1  17      372.75      410.97     23.22 o 
   4   1  17     2321.99     2258.18     29.29 o 
   5   1  17      106.38      121.92     20.95 o 
   6   1  17      113.94      142.58     28.12 o 
   7   1  17      146.72      152.42     27.77 o 
   8   1  17      184.85      214.76     29.41 o 
   9   1  17       22.43       62.38     31.50 o 
 -11   2  17        9.76       65.82     32.41 o 
 -10   2  17       27.99       82.66     36.71 o 
  -9   2  17        0.12       22.80     29.46 o 
  -8   2  17      367.95      331.03     27.37 o 
  -7   2  17      207.09      186.80     31.85 o 
  -6   2  17      876.35      896.46     27.17 o 
  -5   2  17        9.95       18.78     22.28 o 
  -4   2  17     1195.23     1231.40     25.61 o 
  -3   2  17       35.29       54.72     27.93 o 
  -2   2  17        0.06       37.29     28.57 o 
  -1   2  17      136.53      130.36     23.72 o 
   0   2  17      444.39      461.07     24.10 o 
   1   2  17       10.73       29.47     28.72 o 
   2   2  17       55.78       89.81     25.09 o 
   3   2  17       62.93       62.10     23.42 o 
   4   2  17      551.99      572.28     25.44 o 
   5   2  17       34.20       25.98     23.41 o 
   6   2  17      213.14      292.94     28.80 o 
   7   2  17      253.12      229.22     27.82 o 
   8   2  17      196.96      191.44     29.64 o 
   9   2  17        1.79        8.83     29.77 o 
 -10   3  17       22.14       92.02     32.97 o 
  -9   3  17      139.80      181.08     29.74 o 
  -8   3  17        2.91      -26.70     26.70 o 
  -7   3  17        5.45       11.81     26.28 o 
  -6   3  17       51.71       98.07     23.18 o 
  -5   3  17      185.51      155.04     24.78 o 
  -4   3  17      128.32      130.87     23.10 o 
  -3   3  17     1054.62     1064.38     30.52 o 
  -2   3  17      369.89      355.91     25.78 o 
  -1   3  17      785.44      778.05     25.74 o 
   0   3  17      593.72      585.63     24.69 o 
   1   3  17      819.45      810.91     26.80 o 
   2   3  17        0.04       25.42     28.48 o 
   3   3  17       81.62       98.90     27.96 o 
   4   3  17      519.86      492.95     27.65 o 
   5   3  17       97.76      123.86     24.37 o 
   6   3  17        4.87       25.50     31.22 o 
   7   3  17     1672.31     1550.35     43.90 o 
   8   3  17       83.62      122.56     30.31 o 
   9   3  17      507.01      500.50     33.02 o 
 -10   4  17      278.82      309.01     40.19 o 
  -9   4  17       42.89       87.53     35.47 o 
  -8   4  17      213.07      231.78     32.56 o 
  -7   4  17      235.60      256.64     24.78 o 
  -6   4  17      539.15      515.59     28.15 o 
  -5   4  17      386.95      336.62     28.55 o 
  -4   4  17      192.82      204.07     26.78 o 
  -3   4  17      189.20      214.00     27.38 o 
  -2   4  17      276.83      277.10     24.57 o 
  -1   4  17      196.98      163.96     24.48 o 
   0   4  17        3.65       -0.94     22.98 o 
   1   4  17      132.24      128.27     23.31 o 
   2   4  17        5.56        9.32     27.18 o 
   3   4  17        0.51      -27.79     27.79 o 
   4   4  17     1871.33     1829.02     34.84 o 
   5   4  17        5.74       21.37     31.28 o 
   6   4  17      170.31      210.44     30.00 o 
   7   4  17       83.88      127.79     30.52 o 
   8   4  17       43.42       79.57     33.21 o 
   9   4  17      239.76      231.73     44.28 o 
 -10   5  17       24.78       22.82     31.92 o 
  -9   5  17      175.96      187.57     29.80 o 
  -8   5  17      663.42      664.88     29.28 o 
  -7   5  17      114.41      160.74     27.08 o 
  -6   5  17        6.54       42.39     25.95 o 
  -5   5  17        0.33       21.77     25.28 o 
  -4   5  17        0.27       -2.87     24.90 o 
  -3   5  17      132.14      125.95     22.92 o 
  -2   5  17       13.22        8.68     23.29 o 
  -1   5  17       14.09       11.01     22.06 o 
   0   5  17      328.84      321.15     25.70 o 
   1   5  17      890.26      869.93     27.87 o 
   2   5  17      423.54      396.66     37.78 o 
   3   5  17        9.60        9.32     27.42 o 
   4   5  17     2522.64     2469.91     39.10 o 
   5   5  17      188.70      209.81     28.33 o 
   6   5  17      142.54      132.57     28.41 o 
   7   5  17      286.66      352.01     35.17 o 
   8   5  17      228.00      283.41     35.20 o 
  -9   6  17       10.58       12.88     25.54 o 
  -8   6  17       30.91       60.00     26.54 o 
  -7   6  17      257.19      284.68     27.97 o 
  -6   6  17       12.72       42.85     24.55 o 
  -5   6  17      157.54      115.85     26.32 o 
  -4   6  17      163.07      168.55     25.91 o 
  -3   6  17       23.94       26.26     23.40 o 
  -2   6  17      400.43      356.39     25.13 o 
  -1   6  17        4.43       33.37     25.62 o 
   0   6  17      401.09      406.87     25.38 o 
   1   6  17      119.59      119.74     26.15 o 
   2   6  17      108.84      150.63     29.39 o 
   3   6  17      159.82      180.78     29.95 o 
   4   6  17      353.92      333.82     31.35 o 
   5   6  17       18.62       44.38     28.71 o 
   6   6  17        6.07       10.32     32.91 o 
   7   6  17        3.86       48.03     34.52 o 
   8   6  17        0.07       17.55     35.05 o 
  -9   7  17        9.28       17.76     32.06 o 
  -8   7  17       77.43       44.80     28.50 o 
  -7   7  17       48.03       72.83     28.38 o 
  -6   7  17       58.44       77.86     29.65 o 
  -5   7  17       33.80       55.84     24.78 o 
  -4   7  17      136.07      148.28     27.29 o 
  -3   7  17        5.53       21.66     26.87 o 
  -2   7  17        4.96       40.70     26.48 o 
  -1   7  17        2.66        8.07     24.85 o 
   0   7  17       90.49      118.91     29.47 o 
   1   7  17      330.41      343.80     25.82 o 
   2   7  17      416.07      390.57     30.54 o 
   3   7  17      930.33      815.95     26.02 o 
   4   7  17      132.34      168.10     31.33 o 
   5   7  17       82.29      116.57     28.20 o 
   6   7  17      137.84      165.99     32.34 o 
   7   7  17      177.69      198.57     32.71 o 
  -8   8  17      280.79      253.05     32.11 o 
  -7   8  17        1.39       -4.99     26.45 o 
  -6   8  17       36.41       31.92     26.39 o 
  -5   8  17       37.40       61.71     26.87 o 
  -4   8  17      187.41      206.32     23.05 o 
  -3   8  17       15.63       23.48     27.29 o 
  -2   8  17       51.86      103.23     28.39 o 
  -1   8  17      398.99      400.32     28.72 o 
   0   8  17     1545.80     1372.55     27.56 o 
   1   8  17      243.28      202.70     26.23 o 
   2   8  17        7.40       -7.36     38.96 o 
   3   8  17      115.80      114.21     31.52 o 
   4   8  17        1.17       34.33     29.68 o 
   5   8  17       99.57      121.89     28.78 o 
   6   8  17      183.50      196.65     33.13 o 
   7   8  17      148.81      154.83     40.23 o 
  -7   9  17       26.38       45.01     27.32 o 
  -6   9  17      190.36      198.09     25.21 o 
  -5   9  17      138.54      195.45     29.90 o 
  -4   9  17        8.89      -29.57     29.57 o 
  -3   9  17        7.78       40.15     29.10 o 
  -2   9  17      398.21      429.44     29.90 o 
  -1   9  17        0.02       -2.16     31.44 o 
   0   9  17        6.83       51.27     26.08 o 
   1   9  17        0.05       -2.22     28.54 o 
   2   9  17      312.74      343.41     30.18 o 
   3   9  17      173.62      157.66     26.25 o 
   4   9  17        5.34       17.19     29.03 o 
   5   9  17        0.18       20.97     28.26 o 
   6   9  17       58.00       36.81     29.40 o 
  -6  10  17       69.03       50.52     31.65 o 
  -5  10  17       16.40       -5.70     30.34 o 
  -4  10  17       21.22       28.95     30.94 o 
  -3  10  17      184.28      200.25     31.53 o 
  -2  10  17       10.62       81.23     30.34 o 
  -1  10  17      113.33      125.13     28.59 o 
   0  10  17       38.90       71.22     27.10 o 
   1  10  17       10.46       19.15     28.84 o 
   2  10  17       40.12       23.42     31.76 o 
   3  10  17      250.96      284.84     29.78 o 
   4  10  17      110.92       60.04     30.52 o 
   5  10  17      122.16      183.65     39.51 o 
  -5  11  17      197.92      195.84     29.30 o 
  -4  11  17      794.31      693.18     35.43 o 
  -3  11  17      226.62      277.05     33.68 o 
  -2  11  17       36.01      116.35     40.16 o 
  -1  11  17        5.53       30.74     32.69 o 
   0  11  17       10.39       79.63     30.07 o 
   1  11  17       40.29       57.85     36.34 o 
   2  11  17       27.71       16.20     32.74 o 
   3  11  17      391.96      332.95     37.68 o 
  -2  12  17      612.41      587.87     37.24 o 
  -1  12  17      117.36      104.71     42.81 o 
   0  12  17       45.36       69.60     30.19 o 
   1  12  17        0.89       11.86     36.65 o 
 -10   0  18      641.96      769.55     47.83 o 
  -8   0  18     1499.17     1484.74     36.16 o 
  -6   0  18     1243.47     1271.81     46.32 o 
  -4   0  18      136.91      132.09     45.07 o 
  -2   0  18     4105.43     4131.24    110.20 o 
   0   0  18       63.38       87.36     32.53 o 
   2   0  18       25.40       44.36     29.95 o 
   4   0  18       98.70      124.41     37.27 o 
   6   0  18     2362.93     2442.16     46.97 o 
   8   0  18       72.10       57.16     45.78 o 
 -10   1  18      166.36      152.52     27.19 o 
  -9   1  18      117.48      106.36     25.08 o 
  -8   1  18       31.16      113.00     25.60 o 
  -7   1  18      506.76      481.94     29.52 o 
  -6   1  18      111.46      163.83     29.90 o 
  -5   1  18        0.46        4.98     24.02 o 
  -4   1  18     1552.89     1589.08     33.48 o 
  -3   1  18       24.72       24.06     26.56 o 
  -2   1  18      504.61      478.29     28.39 o 
  -1   1  18       72.06       75.78     24.87 o 
   0   1  18        3.73       24.60     26.46 o 
   1   1  18     1178.96     1152.97     26.19 o 
   2   1  18     1111.96     1114.28     28.01 o 
   3   1  18      685.08      705.70     26.94 o 
   4   1  18      291.75      267.62     25.05 o 
   5   1  18      522.87      576.13     26.79 o 
   6   1  18       10.12        6.27     26.96 o 
   7   1  18      112.20      150.71     28.41 o 
   8   1  18       73.49       70.47     28.12 o 
   9   1  18      312.87      360.13     32.88 o 
 -10   2  18       59.25       61.12     33.23 o 
  -9   2  18       31.13       47.06     26.71 o 
  -8   2  18        5.04       38.06     34.48 o 
  -7   2  18      141.29      123.40     28.05 o 
  -6   2  18      759.18      696.54     27.44 o 
  -5   2  18     1451.15     1458.30     28.44 o 
  -4   2  18       17.63       29.29     24.58 o 
  -3   2  18      635.08      650.99     29.41 o 
  -2   2  18     1291.80     1260.29     26.25 o 
  -1   2  18      263.05      243.99     25.24 o 
   0   2  18      573.52      594.61     22.60 o 
   1   2  18      756.66      793.14     28.37 o 
   2   2  18      181.37      194.14     26.09 o 
   3   2  18      156.71      130.52     25.88 o 
   4   2  18      253.36      290.77     23.95 o 
   5   2  18      248.77      240.49     27.85 o 
   6   2  18       50.35       77.42     28.93 o 
   7   2  18        0.05       42.59     28.28 o 
   8   2  18       83.58      117.68     28.18 o 
   9   2  18       45.91       85.37     29.21 o 
 -10   3  18       45.52       97.81     32.97 o 
  -9   3  18       53.13       42.22     31.31 o 
  -8   3  18        0.43        8.79     28.82 o 
  -7   3  18       37.84      106.89     26.53 o 
  -6   3  18     1366.21     1305.10     29.17 o 
  -5   3  18       11.85       14.43     25.23 o 
  -4   3  18     3467.15     3332.68     32.08 o 
  -3   3  18      813.04      752.77     25.70 o 
  -2   3  18      622.46      615.08     26.87 o 
  -1   3  18      404.20      372.26     24.34 o 
   0   3  18      103.94      100.55     21.69 o 
   1   3  18       13.75       16.04     26.12 o 
   2   3  18     1264.50     1146.28     31.76 o 
   3   3  18        0.02        2.23     29.20 o 
   4   3  18      259.57      311.34     28.28 o 
   5   3  18        3.07       25.05     30.63 o 
   6   3  18      499.45      470.63     24.59 o 
   7   3  18      120.01      130.12     29.16 o 
   8   3  18      468.86      437.99     31.31 o 
 -10   4  18       78.48       86.34     34.52 o 
  -9   4  18       36.85       48.24     28.46 o 
  -8   4  18        1.80       36.68     25.85 o 
  -7   4  18      135.41      197.93     28.72 o 
  -6   4  18       23.88       24.28     24.29 o 
  -5   4  18       98.77      124.95     22.43 o 
  -4   4  18      540.97      492.08     27.07 o 
  -3   4  18       28.88       23.16     27.69 o 
  -2   4  18     4843.69     4895.62     54.21 o 
  -1   4  18        0.24       17.54     24.08 o 
   0   4  18      491.08      476.29     24.83 o 
   1   4  18       71.74       69.75     23.82 o 
   2   4  18      122.64      138.60     31.09 o 
   3   4  18     1446.94     1489.41     31.32 o 
   4   4  18       50.75      103.92     30.98 o 
   5   4  18      336.64      396.63     31.05 o 
   6   4  18       95.57      114.86     30.81 o 
   7   4  18       53.47       68.13     29.70 o 
   8   4  18       53.48       81.59     29.11 o 
 -10   5  18       36.68       40.77     31.14 o 
  -9   5  18      168.56      158.21     26.78 o 
  -8   5  18      282.56      273.93     25.67 o 
  -7   5  18        0.02       85.74     25.34 o 
  -6   5  18       20.89       40.11     26.24 o 
  -5   5  18        0.02       34.55     25.72 o 
  -4   5  18      305.70      311.54     28.16 o 
  -3   5  18     1462.95     1364.02     31.06 o 
  -2   5  18       59.87       66.37     27.12 o 
  -1   5  18     1820.35     1807.77     28.99 o 
   0   5  18      161.63      155.30     22.44 o 
   1   5  18        0.24       30.42     24.37 o 
   2   5  18      308.29      363.48     38.70 o 
   3   5  18       62.00       95.28     26.76 o 
   4   5  18       46.38       70.76     30.04 o 
   5   5  18       10.69       25.68     28.34 o 
   6   5  18        1.84       27.22     31.71 o 
   7   5  18        1.74       33.17     37.95 o 
   8   5  18      182.50      197.57     39.56 o 
  -9   6  18       70.84       54.41     33.62 o 
  -8   6  18      423.83      470.19     32.45 o 
  -7   6  18      388.47      401.28     24.31 o 
  -6   6  18      332.53      325.11     29.16 o 
  -5   6  18       21.50       32.49     28.86 o 
  -4   6  18      611.79      606.24     27.47 o 
  -3   6  18      157.33      149.89     24.02 o 
  -2   6  18     1427.22     1340.44     32.83 o 
  -1   6  18      230.56      224.97     27.35 o 
   0   6  18        4.81       27.12     26.52 o 
   1   6  18     1484.77     1373.20     35.91 o 
   2   6  18      293.52      266.99     35.85 o 
   3   6  18      905.12      822.28     27.91 o 
   4   6  18      921.46      852.22     71.79 o 
   5   6  18        2.24      -11.46     33.14 o 
   6   6  18      199.29      206.84     34.17 o 
   7   6  18      104.08      136.66     32.70 o 
  -9   7  18      349.11      349.68     31.29 o 
  -8   7  18       39.08       51.46     28.27 o 
  -7   7  18       19.57       51.72     40.73 o 
  -6   7  18      624.36      583.84     29.78 o 
  -5   7  18       17.36       15.24     26.75 o 
  -4   7  18       15.10       64.37     26.59 o 
  -3   7  18       13.49       50.08     28.47 o 
  -2   7  18      189.00      198.31     26.83 o 
  -1   7  18      480.91      482.08     29.15 o 
   0   7  18        0.98       -8.49     28.15 o 
   1   7  18      540.86      541.14     26.52 o 
   2   7  18      468.23      412.39     26.94 o 
   3   7  18      139.66      118.17     28.38 o 
   4   7  18      102.04       75.60     51.09 o 
   5   7  18       21.66       18.40     28.95 o 
   6   7  18        8.05       80.44     40.44 o 
   7   7  18       29.45       80.29     44.29 o 
  -8   8  18       24.36       37.19     30.44 o 
  -7   8  18       69.52       49.71     30.57 o 
  -6   8  18      260.04      221.94     27.49 o 
  -5   8  18      647.53      621.08     31.23 o 
  -4   8  18      610.32      593.58     29.20 o 
  -3   8  18       12.94       68.32     28.41 o 
  -2   8  18      317.13      320.08     32.10 o 
  -1   8  18      794.50      768.67     29.98 o 
   0   8  18      275.57      283.26     28.82 o 
   1   8  18        1.99       -3.57     28.05 o 
   2   8  18      196.21      241.60     26.59 o 
   3   8  18       38.08       89.80     29.70 o 
   4   8  18       39.83       52.91     30.34 o 
   5   8  18       42.70       32.69     29.44 o 
   6   8  18        9.06       11.12     33.61 o 
  -7   9  18      138.91      135.30     28.18 o 
  -6   9  18        9.22        7.74     25.74 o 
  -5   9  18       19.99       64.93     29.38 o 
  -4   9  18      166.00      159.62     33.20 o 
  -3   9  18        2.50       -8.81     27.68 o 
  -2   9  18      211.56      233.27     32.97 o 
  -1   9  18      271.61      302.28     26.86 o 
   0   9  18      279.17      228.63     29.99 o 
   1   9  18       41.77       68.01     27.66 o 
   2   9  18      399.18      410.34     29.21 o 
   3   9  18       79.10       92.25     33.84 o 
   4   9  18      417.66      294.34     41.08 o 
   5   9  18       14.16       -1.32     33.60 o 
  -6  10  18       39.88       89.47     32.53 o 
  -5  10  18        0.04       51.21     34.63 o 
  -4  10  18        0.05        7.08     32.57 o 
  -3  10  18        6.98       73.20     34.10 o 
  -2  10  18       14.03       35.46     34.73 o 
  -1  10  18       35.23        3.32     30.55 o 
   0  10  18       88.48       87.31     28.40 o 
   1  10  18       58.02       69.26     31.65 o 
   2  10  18       53.97       80.25     46.59 o 
   3  10  18       11.84       49.19     30.37 o 
   4  10  18       29.79       25.40     56.00 o 
  -4  11  18       64.08       87.82     32.01 o 
  -3  11  18      200.78      187.92     37.72 o 
  -2  11  18      147.96      168.77     33.45 o 
  -1  11  18      568.86      586.66     37.42 o 
   0  11  18      122.72      158.88     30.31 o 
   1  11  18       34.39       68.04     34.12 o 
   2  11  18      138.21      154.83     32.18 o 
  -9   0  19      527.08      553.77     45.56 o 
  -7   0  19       27.52       94.91     34.31 o 
  -5   0  19       34.99       53.36     38.22 o 
  -3   0  19     1524.95     1431.38     37.16 o 
  -1   0  19     4726.83     4665.90     59.65 o 
   1   0  19       51.80       81.83     30.88 o 
   3   0  19       23.55       63.56     36.43 o 
   5   0  19      219.26      187.48     35.21 o 
   7   0  19      270.00      346.14     39.03 o 
 -10   1  19      645.50      632.08     28.41 o 
  -9   1  19      170.24      228.88     27.62 o 
  -8   1  19        9.52       41.24     26.41 o 
  -7   1  19      197.25      239.59     23.71 o 
  -6   1  19       39.72       99.25     24.94 o 
  -5   1  19       62.85       84.82     25.23 o 
  -4   1  19      143.52      174.98     29.97 o 
  -3   1  19       16.56        1.54     28.23 o 
  -2   1  19     1207.97     1124.88     39.97 o 
  -1   1  19      222.56      190.86     27.70 o 
   0   1  19     1029.74     1015.09     28.18 o 
   1   1  19        7.77       27.38     25.93 o 
   2   1  19      106.79       64.63     24.08 o 
   3   1  19     2630.89     2482.06     29.23 o 
   4   1  19      403.55      404.20     23.20 o 
   5   1  19        1.19       31.71     28.15 o 
   6   1  19       68.21      121.31     27.44 o 
   7   1  19      173.29      237.67     25.95 o 
   8   1  19      264.10      314.85     31.58 o 
 -10   2  19       62.77      102.61     29.42 o 
  -9   2  19      229.96      295.59     32.93 o 
  -8   2  19      382.55      357.68     28.84 o 
  -7   2  19       96.14      125.16     27.22 o 
  -6   2  19        0.40       50.30     27.97 o 
  -5   2  19      171.32      126.74     25.56 o 
  -4   2  19        2.51      -12.76     26.59 o 
  -3   2  19       11.25       17.35     27.18 o 
  -2   2  19      638.51      647.60     31.02 o 
  -1   2  19      539.12      489.23     27.40 o 
   0   2  19       16.03        1.90     24.14 o 
   1   2  19       52.26       77.76     26.06 o 
   2   2  19      218.56      171.49     28.60 o 
   3   2  19      449.64      480.46     28.36 o 
   4   2  19       21.22       49.24     27.14 o 
   5   2  19       48.42       19.66     28.66 o 
   6   2  19      388.68      345.00     26.79 o 
   7   2  19       99.98       90.00     27.63 o 
   8   2  19      234.96      231.78     31.37 o 
 -10   3  19        1.54       50.89     34.72 o 
  -9   3  19      361.45      353.81     33.96 o 
  -8   3  19      105.78      127.75     26.34 o 
  -7   3  19      259.34      239.87     26.93 o 
  -6   3  19      179.45      188.25     28.56 o 
  -5   3  19      525.03      553.28     27.72 o 
  -4   3  19       83.59       87.55     24.57 o 
  -3   3  19       44.03       54.44     26.81 o 
  -2   3  19      602.35      585.75     28.35 o 
  -1   3  19       67.74       54.17     22.46 o 
   0   3  19      504.20      430.45     26.21 o 
   1   3  19      270.99      263.70     25.74 o 
   2   3  19       29.17       44.17     30.80 o 
   3   3  19      428.49      420.58     27.75 o 
   4   3  19        8.69       31.62     27.42 o 
   5   3  19        0.66       22.81     28.64 o 
   6   3  19       17.58       35.29     28.08 o 
   7   3  19      222.17      227.37     32.92 o 
   8   3  19       91.64      107.70     29.93 o 
 -10   4  19        1.43       32.95     30.26 o 
  -9   4  19        0.11       -3.46     32.54 o 
  -8   4  19        8.71       63.08     31.62 o 
  -7   4  19      106.00      114.65     26.06 o 
  -6   4  19      134.23      123.84     24.13 o 
  -5   4  19       71.60       73.64     24.35 o 
  -4   4  19      356.79      366.53     31.11 o 
  -3   4  19      272.40      280.62     25.24 o 
  -2   4  19      181.64      175.30     29.58 o 
  -1   4  19        0.09       -9.88     26.32 o 
   0   4  19      516.75      537.40     27.25 o 
   1   4  19      521.90      545.18     25.66 o 
   2   4  19     1527.77     1491.29     35.38 o 
   3   4  19      132.79      122.46     25.96 o 
   4   4  19       26.63       49.23     31.37 o 
   5   4  19       12.98       -2.57     27.17 o 
   6   4  19      279.87      306.11     31.23 o 
   7   4  19        5.38       -1.40     35.84 o 
   8   4  19      106.67       69.21     31.23 o 
  -9   5  19        7.48       50.54     34.34 o 
  -8   5  19       12.68        8.70     27.79 o 
  -7   5  19      120.54      130.93     26.94 o 
  -6   5  19      155.72      183.50     24.07 o 
  -5   5  19      218.13      217.19     26.77 o 
  -4   5  19        0.06       43.71     26.69 o 
  -3   5  19     1062.09     1014.36     33.02 o 
  -2   5  19      252.52      267.30     27.57 o 
  -1   5  19     2003.70     1906.57     29.66 o 
   0   5  19       34.52       45.53     26.01 o 
   1   5  19     1130.53     1082.68     32.15 o 
   2   5  19       78.68       89.88     34.97 o 
   3   5  19      401.58      351.37     27.26 o 
   4   5  19        5.89      -20.28     35.07 o 
   5   5  19        4.45       32.15     35.24 o 
   6   5  19       54.37       58.06     33.49 o 
   7   5  19      111.25      131.70     30.72 o 
  -9   6  19        2.11      -16.04     32.09 o 
  -8   6  19      118.64      119.40     26.95 o 
  -7   6  19       14.23       39.37     28.28 o 
  -6   6  19      470.94      449.13     26.94 o 
  -5   6  19      106.03      140.76     29.47 o 
  -4   6  19      633.14      596.03     27.78 o 
  -3   6  19      228.87      218.76     27.69 o 
  -2   6  19     2750.86     2675.34     36.51 o 
  -1   6  19      600.53      630.55     29.08 o 
   0   6  19      203.82      231.96     23.68 o 
   1   6  19     1069.12     1027.65     31.94 o 
   2   6  19        4.68       13.61     30.95 o 
   3   6  19       16.26       27.84     31.71 o 
   4   6  19       26.90      -11.35     29.60 o 
   5   6  19       92.26       58.75     31.57 o 
   6   6  19       54.36       31.92     34.54 o 
   7   6  19       16.29       27.39     32.78 o 
  -8   7  19        0.47       -7.29     28.88 o 
  -7   7  19       71.01      123.07     32.18 o 
  -6   7  19      126.76      132.92     27.16 o 
  -5   7  19       56.80       95.97     28.46 o 
  -4   7  19       39.50       43.71     27.26 o 
  -3   7  19        3.75       47.55     30.91 o 
  -2   7  19      302.76      285.89     27.46 o 
  -1   7  19      305.91      334.91     29.13 o 
   0   7  19      161.57      203.04     26.50 o 
   1   7  19      362.03      385.54     29.71 o 
   2   7  19      390.42      404.81     32.10 o 
   3   7  19      179.42      229.17     32.53 o 
   4   7  19        0.00       20.27     45.28 o 
   5   7  19       45.31      124.48     49.35 o 
   6   7  19       14.65       81.93     47.34 o 
  -7   8  19        1.39       13.52     30.49 o 
  -6   8  19      115.79      113.16     29.66 o 
  -5   8  19       55.35       80.40     27.70 o 
  -4   8  19        8.54      -30.18     30.18 o 
  -3   8  19       48.54       60.92     31.75 o 
  -2   8  19      108.26      100.60     29.60 o 
  -1   8  19       35.26       31.15     31.71 o 
   0   8  19       45.68       28.31     26.81 o 
   1   8  19      142.90      157.42     27.27 o 
   2   8  19      510.87      466.42     28.57 o 
   3   8  19       82.90       81.48     30.50 o 
   4   8  19        7.24       -6.08     34.35 o 
   5   8  19      182.38       88.20     30.73 o 
   6   8  19      201.38      345.96     38.43 o 
  -7   9  19       31.97       72.14     30.54 o 
  -6   9  19      155.20      160.13     29.48 o 
  -5   9  19      242.24      250.57     34.13 o 
  -4   9  19       50.77       74.77     28.53 o 
  -3   9  19       99.47      101.79     30.98 o 
  -2   9  19       28.96       89.07     32.81 o 
  -1   9  19       33.26        7.48     33.04 o 
   0   9  19        0.25       33.07     39.89 o 
   1   9  19       44.73       36.48     26.24 o 
   2   9  19       50.67      105.59     28.55 o 
   3   9  19      983.08      855.40     31.34 o 
   4   9  19      102.82      173.28     36.47 o 
   5   9  19       51.76       38.21     34.81 o 
  -5  10  19       15.50       67.61     45.00 o 
  -4  10  19       10.09       34.19     32.17 o 
  -3  10  19      463.22      521.59     40.27 o 
  -2  10  19        5.93       20.41     34.77 o 
  -1  10  19      222.36      242.99     35.57 o 
   0  10  19      311.79      334.82     35.59 o 
   1  10  19       25.10       34.56     28.39 o 
   2  10  19       26.11       45.90     30.05 o 
   3  10  19       13.33       42.16     37.26 o 
  -3  11  19       66.64       67.73     37.98 o 
  -2  11  19       33.00      145.58     41.97 o 
  -1  11  19       35.31       66.32     37.96 o 
   0  11  19        3.53       23.38     47.52 o 
   1  11  19       76.90      106.36     46.33 o 
   2  11  19       53.35      193.34     74.44 o 
 -10   0  20       27.29       39.80     58.75 o 
  -8   0  20        0.59      -21.42     37.35 o 
  -6   0  20     1531.86     1426.59     43.93 o 
  -4   0  20      764.12      745.97     64.82 o 
  -2   0  20      277.93      279.78     44.13 o 
   0   0  20      739.18      698.68     35.98 o 
   2   0  20      742.06      723.16     39.83 o 
   4   0  20      160.89      119.29     34.39 o 
   6   0  20     1071.01     1004.64     40.16 o 
   8   0  20       31.55       -7.02     41.18 o 
 -10   1  20       84.46       64.59     30.45 o 
  -9   1  20       19.13       39.94     26.62 o 
  -8   1  20        1.40       56.69     24.19 o 
  -7   1  20      112.75      137.42     27.73 o 
  -6   1  20      116.37      137.47     25.10 o 
  -5   1  20     1013.98      995.08     31.76 o 
  -4   1  20       18.29        6.62     28.59 o 
  -3   1  20     2752.46     2646.69     35.38 o 
  -2   1  20      219.69      235.08     31.68 o 
  -1   1  20     1284.76     1326.52     32.19 o 
   0   1  20     1136.32     1102.04     29.80 o 
   1   1  20      925.74      927.76     27.80 o 
   2   1  20        7.71       43.58     26.66 o 
   3   1  20        2.08       -1.88     25.21 o 
   4   1  20       30.04       52.88     27.52 o 
   5   1  20       87.93       79.87     28.84 o 
   6   1  20       65.40       71.08     28.24 o 
   7   1  20       86.32      105.52     32.01 o 
   8   1  20        3.31       30.89     29.76 o 
 -10   2  20      162.10      180.84     32.52 o 
  -9   2  20      134.01      137.96     29.10 o 
  -8   2  20      115.99      129.80     39.97 o 
  -7   2  20        0.23       20.35     28.81 o 
  -6   2  20      102.96      128.54     26.02 o 
  -5   2  20     2174.52     2127.95     29.74 o 
  -4   2  20       46.29       50.05     22.42 o 
  -3   2  20     2144.53     2093.43     31.07 o 
  -2   2  20     1061.93      992.94     28.09 o 
  -1   2  20       33.25       70.62     27.01 o 
   0   2  20      449.62      415.96     27.14 o 
   1   2  20     1111.11     1014.75     33.50 o 
   2   2  20       40.44       83.65     30.19 o 
   3   2  20      907.27      931.34     27.49 o 
   4   2  20      245.99      303.78     28.27 o 
   5   2  20        6.97       -5.42     25.06 o 
   6   2  20        0.49       20.38     30.31 o 
   7   2  20        1.41        9.05     29.81 o 
   8   2  20      192.66      191.36     34.88 o 
 -10   3  20        1.90       52.67     30.30 o 
  -9   3  20       14.37       41.06     30.61 o 
  -8   3  20      391.30      373.35     30.04 o 
  -7   3  20        4.85       38.90     28.45 o 
  -6   3  20        8.85       49.70     27.84 o 
  -5   3  20      298.46      309.99     30.57 o 
  -4   3  20       67.53       91.92     26.94 o 
  -3   3  20      131.99      177.56     30.59 o 
  -2   3  20      391.15      441.40     28.50 o 
  -1   3  20     1192.94     1175.98     28.18 o 
   0   3  20        0.74       -1.74     25.18 o 
   1   3  20      600.76      565.06     26.91 o 
   2   3  20        9.34       14.93     26.50 o 
   3   3  20       28.17       59.46     27.25 o 
   4   3  20      112.02      130.30     26.48 o 
   5   3  20      197.50      165.87     30.85 o 
   6   3  20       30.61       47.04     28.21 o 
   7   3  20       52.79       66.21     30.64 o 
   8   3  20        4.70       36.73     32.49 o 
  -9   4  20       75.36      127.57     28.50 o 
  -8   4  20        0.15        7.19     29.66 o 
  -7   4  20      154.43      161.09     26.92 o 
  -6   4  20      345.46      389.31     37.93 o 
  -5   4  20      185.87      163.04     28.35 o 
  -4   4  20      160.75      163.03     27.10 o 
  -3   4  20     1481.11     1470.10     32.84 o 
  -2   4  20      233.96      231.31     27.52 o 
  -1   4  20      561.91      591.25     29.44 o 
   0   4  20       79.61       48.91     27.51 o 
   1   4  20      918.29      896.06     29.30 o 
   2   4  20      132.19      146.15     29.31 o 
   3   4  20       37.60      100.42     32.81 o 
   4   4  20       18.58      -32.55     32.55 o 
   5   4  20       45.30       77.28     33.83 o 
   6   4  20        9.01       22.77     36.00 o 
   7   4  20        3.80        9.19     34.61 o 
  -9   5  20       18.21       24.76     31.14 o 
  -8   5  20       26.92       40.09     33.51 o 
  -7   5  20       69.16       60.39     25.77 o 
  -6   5  20       16.85       71.10     30.08 o 
  -5   5  20      640.98      610.17     26.64 o 
  -4   5  20      106.39      106.02     28.10 o 
  -3   5  20       76.05      120.70     25.28 o 
  -2   5  20      324.02      288.31     30.69 o 
  -1   5  20      178.84      222.28     25.79 o 
   0   5  20       36.04       95.00     28.55 o 
   1   5  20       49.02       67.70     27.63 o 
   2   5  20      831.18      856.95     36.72 o 
   3   5  20       66.07       89.17     29.63 o 
   4   5  20       38.39       62.25     29.98 o 
   5   5  20       78.11      104.18     33.24 o 
   6   5  20        4.98      142.73     37.80 o 
   7   5  20      254.47      263.62     31.34 o 
  -8   6  20       37.60       32.25     33.16 o 
  -7   6  20       54.37       27.73     29.99 o 
  -6   6  20       19.60        2.55     26.37 o 
  -5   6  20     1158.58     1114.44     31.35 o 
  -4   6  20      231.42      223.83     31.56 o 
  -3   6  20      104.02       95.95     28.62 o 
  -2   6  20        1.84        2.13     28.19 o 
  -1   6  20      260.80      252.85     28.78 o 
   0   6  20     1581.07     1493.56     29.52 o 
   1   6  20      401.06      401.45     29.02 o 
   2   6  20      142.32      128.71     32.02 o 
   3   6  20       15.63       15.39     27.02 o 
   4   6  20      222.65      208.48     33.69 o 
   5   6  20      220.22      185.59     36.55 o 
   6   6  20       20.96       34.31     40.76 o 
   7   6  20      237.70      241.86     34.67 o 
  -8   7  20       73.29      105.87     30.84 o 
  -7   7  20      143.41      159.53     30.34 o 
  -6   7  20      355.99      396.35     27.96 o 
  -5   7  20       43.36       79.48     31.13 o 
  -4   7  20        2.31       26.86     25.92 o 
  -3   7  20       75.71       66.46     28.06 o 
  -2   7  20       33.34       55.16     33.39 o 
  -1   7  20      858.77      861.75     31.15 o 
   0   7  20       33.86       69.88     28.86 o 
   1   7  20       26.18       54.25     28.66 o 
   2   7  20      193.22      198.02     36.84 o 
   3   7  20       74.91       76.95     36.21 o 
   4   7  20       59.74       48.84     31.40 o 
   5   7  20      205.91      213.60     32.76 o 
   6   7  20       56.73      143.92     41.65 o 
  -7   8  20      577.73      621.89     33.06 o 
  -6   8  20       58.08      122.38     28.73 o 
  -5   8  20      325.38      325.15     30.09 o 
  -4   8  20       41.54       66.96     31.51 o 
  -3   8  20      392.16      423.56     29.02 o 
  -2   8  20      272.29      309.24     34.29 o 
  -1   8  20      292.40      281.34     24.99 o 
   0   8  20      366.51      342.87     30.63 o 
   1   8  20       50.26       83.82     26.50 o 
   2   8  20       53.27       71.78     28.52 o 
   3   8  20      524.77      519.53     31.75 o 
   4   8  20      608.92      619.00     36.59 o 
   5   8  20       23.11       68.05     37.02 o 
  -6   9  20        5.11       -0.50     31.01 o 
  -5   9  20       10.10       20.21     30.42 o 
  -4   9  20       25.26       22.54     31.82 o 
  -3   9  20       31.40       32.11     35.20 o 
  -2   9  20        1.55       18.07     33.62 o 
  -1   9  20      277.42      328.99     35.22 o 
   0   9  20       61.35       92.58     30.51 o 
   1   9  20        0.24       20.47     30.73 o 
   2   9  20       25.07       74.57     34.79 o 
   3   9  20        8.89       44.98     37.21 o 
   4   9  20        4.60       26.78     31.29 o 
  -5  10  20      325.57      307.18     42.03 o 
  -4  10  20       30.80       84.10     32.03 o 
  -3  10  20       35.05       98.49     37.77 o 
  -2  10  20       81.50       69.32     36.93 o 
  -1  10  20       61.76       80.42     30.46 o 
   0  10  20        5.68        8.85     32.75 o 
   1  10  20       22.34       53.26     35.60 o 
   2  10  20        0.21      -17.52     31.03 o 
   3  10  20       88.01      114.75     28.90 o 
  -2  11  20      180.03      188.12     36.38 o 
  -1  11  20      172.53      191.73     40.38 o 
   0  11  20        1.99      -26.32     44.18 o 
  -9   0  21        8.27      103.40     61.62 o 
  -7   0  21      221.61      291.58     30.78 o 
  -5   0  21      576.89      587.74     40.26 o 
  -3   0  21       36.20       41.69     37.41 o 
  -1   0  21      373.64      395.44     38.12 o 
   1   0  21      369.62      321.02     40.90 o 
   3   0  21      265.09      222.74     39.73 o 
   5   0  21     3062.22     3042.87     50.04 o 
   7   0  21     1262.73     1190.08     40.00 o 
 -10   1  21       19.92       29.03     30.36 o 
  -9   1  21       11.49       64.91     30.69 o 
  -8   1  21       41.29       27.19     25.88 o 
  -7   1  21      451.89      401.87     28.61 o 
  -6   1  21       12.26        0.63     25.65 o 
  -5   1  21       10.66       73.25     28.44 o 
  -4   1  21       81.04       85.62     33.26 o 
  -3   1  21       43.18       51.96     28.93 o 
  -2   1  21      156.97      162.83     29.41 o 
  -1   1  21      129.34      170.29     31.69 o 
   0   1  21      251.29      257.08     25.61 o 
   1   1  21      234.57      233.34     26.49 o 
   2   1  21      213.26      260.90     27.37 o 
   3   1  21       35.10       74.21     25.55 o 
   4   1  21      887.13      824.18     30.14 o 
   5   1  21      267.48      298.70     24.95 o 
   6   1  21      306.11      374.73     32.12 o 
   7   1  21       75.74      122.64     30.60 o 
   8   1  21      194.57      192.66     30.91 o 
  -9   2  21        7.25       56.79     31.01 o 
  -8   2  21      318.45      309.28     28.97 o 
  -7   2  21       27.07        0.84     29.62 o 
  -6   2  21       87.51      104.56     28.85 o 
  -5   2  21       54.60       25.06     26.08 o 
  -4   2  21      103.22      114.43     26.25 o 
  -3   2  21      114.60      116.41     27.93 o 
  -2   2  21      982.89      900.68     32.85 o 
  -1   2  21      713.23      716.04     33.76 o 
   0   2  21      399.73      412.06     29.37 o 
   1   2  21       49.89       65.52     28.33 o 
   2   2  21      332.01      348.74     29.63 o 
   3   2  21       14.02       29.74     25.72 o 
   4   2  21      181.71      184.78     28.98 o 
   5   2  21       32.83       51.50     29.97 o 
   6   2  21       47.82       71.74     31.41 o 
   7   2  21      110.96      159.58     31.16 o 
  -9   3  21      203.54      231.74     29.84 o 
  -8   3  21       35.46       41.44     31.09 o 
  -7   3  21       87.07      121.94     27.29 o 
  -6   3  21        1.66        5.32     28.93 o 
  -5   3  21      479.06      478.27     30.15 o 
  -4   3  21      317.00      271.98     29.57 o 
  -3   3  21      477.49      455.80     27.05 o 
  -2   3  21      245.12      266.86     30.53 o 
  -1   3  21       36.07       23.48     26.82 o 
   0   3  21       44.19       64.20     25.06 o 
   1   3  21        0.63       39.38     24.85 o 
   2   3  21      178.73      192.91     30.52 o 
   3   3  21      244.67      291.33     28.93 o 
   4   3  21      307.01      325.26     31.34 o 
   5   3  21      175.62      166.68     30.69 o 
   6   3  21        0.82       19.38     29.50 o 
   7   3  21      549.38      562.15     34.54 o 
  -9   4  21        8.31       -6.06     29.93 o 
  -8   4  21        8.40       25.37     27.12 o 
  -7   4  21      367.21      399.68     29.54 o 
  -6   4  21      145.89      106.57     29.37 o 
  -5   4  21      119.65      169.79     25.19 o 
  -4   4  21      621.13      641.12     29.49 o 
  -3   4  21       31.41       40.47     27.35 o 
  -2   4  21      710.87      712.40     29.60 o 
  -1   4  21      178.47      160.74     28.40 o 
   0   4  21        5.78       24.01     23.87 o 
   1   4  21       45.76       45.93     23.15 o 
   2   4  21       17.28       62.44     33.31 o 
   3   4  21      387.64      371.31     31.23 o 
   4   4  21      508.27      552.61     32.22 o 
   5   4  21      349.76      431.27     31.63 o 
   6   4  21      226.03      308.65     37.45 o 
   7   4  21        2.54       41.67     35.58 o 
  -9   5  21        0.06      -21.70     33.34 o 
  -8   5  21       93.52       68.72     28.55 o 
  -7   5  21       81.38      108.45     27.69 o 
  -6   5  21      512.35      571.40     32.60 o 
  -5   5  21      647.39      634.44     33.44 o 
  -4   5  21      192.41      216.34     29.25 o 
  -3   5  21     1363.09     1359.62     31.16 o 
  -2   5  21      257.65      332.34     33.53 o 
  -1   5  21     1414.55     1363.24     32.17 o 
   0   5  21      725.15      736.16     29.32 o 
   1   5  21       23.30       22.98     28.12 o 
   2   5  21      200.25      287.11     47.51 o 
   3   5  21      524.20      538.53     30.76 o 
   4   5  21        6.67       48.95     32.62 o 
   5   5  21        7.26       41.32     36.98 o 
   6   5  21        2.75       18.51     37.81 o 
   7   5  21      124.10      174.06     33.73 o 
  -8   6  21      147.61      144.82     35.39 o 
  -7   6  21       81.16       84.91     33.35 o 
  -6   6  21      570.22      596.98     30.31 o 
  -5   6  21       99.30      109.10     32.95 o 
  -4   6  21        0.19       10.48     28.81 o 
  -3   6  21        1.63      -17.89     31.94 o 
  -2   6  21      766.76      739.80     33.90 o 
  -1   6  21       28.71       47.91     30.99 o 
   0   6  21      191.28      182.59     33.20 o 
   1   6  21       40.92       91.71     30.27 o 
   2   6  21      410.69      390.70     35.01 o 
   3   6  21       16.46       88.34     33.08 o 
   4   6  21      180.99      147.99     38.19 o 
   5   6  21      280.87      246.40     39.39 o 
   6   6  21       20.92       46.85     41.60 o 
  -7   7  21        2.08       26.39     30.71 o 
  -6   7  21      178.30      180.03     29.14 o 
  -5   7  21       97.29      114.88     30.76 o 
  -4   7  21        1.14       16.17     27.92 o 
  -3   7  21        0.02        0.05     32.44 o 
  -2   7  21      365.94      389.07     32.07 o 
  -1   7  21       70.98       62.32     27.49 o 
   0   7  21        9.06        8.75     32.22 o 
   1   7  21      360.26      404.53     45.72 o 
   2   7  21        6.17       28.71     30.08 o 
   3   7  21      179.56      217.11     31.47 o 
   4   7  21      100.44      113.65     32.85 o 
   5   7  21       15.92       29.29     47.46 o 
  -7   8  21       44.63       83.70     32.30 o 
  -6   8  21      233.21      233.89     31.00 o 
  -5   8  21      394.63      408.17     30.57 o 
  -4   8  21       28.92       30.18     33.22 o 
  -3   8  21        1.20      -19.58     31.71 o 
  -2   8  21       10.62       -0.49     34.16 o 
  -1   8  21      283.28      343.21     34.79 o 
   0   8  21      153.75      114.35     32.03 o 
   1   8  21      229.40      166.56     31.58 o 
   2   8  21       11.77       24.26     30.93 o 
   3   8  21      565.12      553.84     33.58 o 
   4   8  21     1024.43      885.28     35.92 o 
   5   8  21        1.51       -2.10     35.18 o 
  -5   9  21        1.20       39.57     34.93 o 
  -4   9  21      116.50      117.37     32.64 o 
  -3   9  21      121.71      162.57     35.74 o 
  -2   9  21       45.84        7.75     32.66 o 
  -1   9  21      258.32      255.31     36.51 o 
   0   9  21      184.95      219.02     35.20 o 
   1   9  21        0.50      -19.37     31.89 o 
   2   9  21       69.35      109.32     32.85 o 
   3   9  21       52.20       18.84     31.29 o 
  -4  10  21       54.53       72.22     35.89 o 
  -3  10  21       74.48       79.65     42.31 o 
  -2  10  21        0.01       37.31     38.28 o 
  -1  10  21       29.41       47.91     36.52 o 
   0  10  21        2.73       49.88     33.68 o 
   1  10  21      242.15      199.47     37.71 o 
   2  10  21       64.79      164.07     35.06 o 
  -8   0  22      373.61      366.53     41.99 o 
  -6   0  22     2180.55     2149.34     48.30 o 
  -4   0  22      968.65      959.45     50.12 o 
  -2   0  22       93.62      114.18     37.46 o 
   0   0  22      335.27      341.46     44.69 o 
   2   0  22     3137.15     3166.07     49.27 o 
   4   0  22      519.42      536.74     37.58 o 
   6   0  22       10.74       19.12     35.32 o 
  -9   1  22      112.24      118.65     27.74 o 
  -8   1  22       25.14       70.49     27.50 o 
  -7   1  22       16.10       28.15     25.86 o 
  -6   1  22      172.54      201.50     27.08 o 
  -5   1  22      125.60      195.38     30.90 o 
  -4   1  22     1307.74     1206.10     33.21 o 
  -3   1  22        0.62        4.92     26.68 o 
  -2   1  22     1390.87     1400.87     32.91 o 
  -1   1  22      183.72      161.59     30.03 o 
   0   1  22      998.17      983.30     34.07 o 
   1   1  22      106.98      123.07     32.57 o 
   2   1  22      287.55      352.00     29.15 o 
   3   1  22      318.20      318.48     29.31 o 
   4   1  22       17.55       66.28     25.29 o 
   5   1  22        2.69       -2.06     26.22 o 
   6   1  22      344.31      393.38     32.77 o 
   7   1  22      105.17      140.79     32.03 o 
  -9   2  22      257.24      316.65     31.90 o 
  -8   2  22       80.43       85.33     29.12 o 
  -7   2  22       35.10       76.93     27.84 o 
  -6   2  22      109.66      139.30     30.75 o 
  -5   2  22        1.35        6.16     29.20 o 
  -4   2  22       33.20       49.28     29.35 o 
  -3   2  22      122.19      160.51     30.07 o 
  -2   2  22      178.06      198.47     35.48 o 
  -1   2  22      188.54      202.32     33.34 o 
   0   2  22       71.54       85.51     26.11 o 
   1   2  22       51.91       49.22     26.05 o 
   2   2  22       12.02       29.52     27.74 o 
   3   2  22      100.74      108.17     28.93 o 
   4   2  22      117.92      121.72     28.26 o 
   5   2  22       23.52       52.46     30.69 o 
   6   2  22       17.56        9.95     29.66 o 
   7   2  22       15.04       49.04     31.95 o 
  -9   3  22        5.25       20.77     33.69 o 
  -8   3  22      877.63      870.49     30.80 o 
  -7   3  22      156.87      153.10     31.50 o 
  -6   3  22      261.30      256.07     27.70 o 
  -5   3  22      918.42      855.99     31.14 o 
  -4   3  22      582.99      580.30     28.42 o 
  -3   3  22       70.25       52.90     32.11 o 
  -2   3  22     2833.43     2742.73     35.14 o 
  -1   3  22      461.49      444.54     32.12 o 
   0   3  22       12.95       28.36     30.28 o 
   1   3  22        4.94       27.47     25.58 o 
   2   3  22      269.50      287.35     28.32 o 
   3   3  22       30.42        6.28     28.52 o 
   4   3  22        2.38        2.15     27.28 o 
   5   3  22       12.17       48.36     31.97 o 
   6   3  22       67.57      108.68     34.69 o 
   7   3  22       29.89       71.22     32.49 o 
  -9   4  22      511.17      520.24     37.28 o 
  -8   4  22       41.78       54.45     29.28 o 
  -7   4  22      360.07      404.26     31.54 o 
  -6   4  22      214.65      240.62     33.73 o 
  -5   4  22       26.36       44.89     29.88 o 
  -4   4  22      541.72      567.33     30.76 o 
  -3   4  22      547.87      571.23     34.36 o 
  -2   4  22      115.72      125.13     29.17 o 
  -1   4  22      309.01      363.23     30.34 o 
   0   4  22       13.25        7.06     24.98 o 
   1   4  22      701.39      641.66     26.57 o 
   2   4  22       13.77       -9.56     31.10 o 
   3   4  22      375.20      378.45     30.87 o 
   4   4  22      176.92      126.89     28.17 o 
   5   4  22      304.69      330.36     28.36 o 
   6   4  22       12.23       55.60     34.54 o 
  -8   5  22        3.45       43.86     32.50 o 
  -7   5  22       25.16       54.79     27.26 o 
  -6   5  22        2.77       23.51     30.49 o 
  -5   5  22     1318.95     1353.46     34.57 o 
  -4   5  22       10.62       -2.56     32.35 o 
  -3   5  22      419.26      430.12     32.35 o 
  -2   5  22      309.48      296.85     28.00 o 
  -1   5  22      158.49      188.05     28.39 o 
   0   5  22      920.79      848.47     29.83 o 
   1   5  22      167.47      214.89     28.15 o 
   2   5  22       11.46       15.32     30.71 o 
   3   5  22       12.93       58.75     38.24 o 
   4   5  22      435.68      437.55     35.53 o 
   5   5  22      257.42      288.95     32.81 o 
   6   5  22        5.12        1.33     36.30 o 
  -8   6  22       13.63       28.48     30.39 o 
  -7   6  22        0.45      -12.67     34.41 o 
  -6   6  22      437.69      465.39     30.64 o 
  -5   6  22        5.14       14.48     30.29 o 
  -4   6  22      283.71      248.72     33.57 o 
  -3   6  22       44.01        5.22     34.18 o 
  -2   6  22       66.36       95.19     30.03 o 
  -1   6  22      153.21      144.91     29.72 o 
   0   6  22      350.19      362.91     30.87 o 
   1   6  22       16.66       30.99     28.10 o 
   2   6  22      201.74      238.56     37.63 o 
   3   6  22      318.09      329.74     31.53 o 
   4   6  22       40.65      105.58     45.42 o 
   5   6  22      459.08      460.26     37.67 o 
   6   6  22        2.72        2.73     84.06 o 
  -7   7  22       65.43       47.22     33.19 o 
  -6   7  22       11.21       19.57     32.68 o 
  -5   7  22       10.50       52.64     31.61 o 
  -4   7  22       27.88       74.03     30.77 o 
  -3   7  22       53.68       27.52     30.76 o 
  -2   7  22      747.71      737.98     39.25 o 
  -1   7  22       88.28       94.34     39.79 o 
   0   7  22      151.19      214.58     31.62 o 
   1   7  22       21.61       47.59     34.75 o 
   2   7  22        0.45       -8.66     31.14 o 
   3   7  22      168.86      219.92     30.06 o 
   4   7  22       29.64       38.73     36.01 o 
   5   7  22        1.05       19.92     37.48 o 
  -6   8  22       16.98       -1.56     34.37 o 
  -5   8  22       10.33       16.57     33.20 o 
  -4   8  22      133.71      138.95     32.35 o 
  -3   8  22        9.45      -10.50     33.49 o 
  -2   8  22       12.06       13.47     40.03 o 
  -1   8  22      578.47      522.12     40.66 o 
   0   8  22      125.50      175.64     35.71 o 
   1   8  22       26.02       18.41     29.67 o 
   2   8  22       14.80       38.34     29.13 o 
   3   8  22       15.66       60.65     30.51 o 
   4   8  22      330.27      342.48     35.18 o 
  -5   9  22       17.82       41.19     37.46 o 
  -4   9  22        7.29        0.94     31.92 o 
  -3   9  22        0.02       -0.37     35.44 o 
  -2   9  22      204.98      328.41     72.13 o 
  -1   9  22      105.74      100.73     37.06 o 
   0   9  22        0.29      -27.15     32.64 o 
   1   9  22       11.98        2.49     28.88 o 
   2   9  22       46.95      172.67     33.09 o 
   3   9  22        7.17       23.41     32.50 o 
  -3  10  22      124.56      101.49     88.45 o 
  -2  10  22       76.96       90.14     38.87 o 
  -1  10  22       36.18       88.17     35.02 o 
   0  10  22       89.05      132.39     32.97 o 
  -9   0  23      126.88      172.98     44.71 o 
  -7   0  23       86.26      154.34     45.10 o 
  -5   0  23     1491.94     1517.30     79.09 o 
  -3   0  23       49.01       11.23     46.93 o 
  -1   0  23      452.26      387.68     40.22 o 
   1   0  23      132.78      173.54     43.56 o 
   3   0  23       25.90       48.20     41.03 o 
   5   0  23       41.60       28.64     44.69 o 
   7   0  23        6.94       -7.31     49.59 o 
  -9   1  23        1.14       21.59     33.98 o 
  -8   1  23      401.20      400.72     30.41 o 
  -7   1  23        0.60       42.49     33.37 o 
  -6   1  23       58.12       97.10     32.01 o 
  -5   1  23        0.01       40.51     35.05 o 
  -4   1  23     1598.79     1664.16     38.02 o 
  -3   1  23      112.47      123.56     33.80 o 
  -2   1  23      466.49      479.70     32.05 o 
  -1   1  23      220.57      232.32     34.39 o 
   0   1  23       16.93       25.03     31.60 o 
   1   1  23        6.29       29.74     32.75 o 
   2   1  23     1830.64     1732.77     33.97 o 
   3   1  23      469.22      438.20     30.04 o 
   4   1  23       79.86       73.36     30.21 o 
   5   1  23       42.25       47.68     25.57 o 
   6   1  23      145.54      177.67     33.40 o 
   7   1  23        2.72       21.60     32.90 o 
  -9   2  23       86.09       98.55     29.50 o 
  -8   2  23       11.25      -14.19     32.47 o 
  -7   2  23      120.98       84.38     30.79 o 
  -6   2  23        6.86       48.16     32.29 o 
  -5   2  23       35.85       58.55     25.71 o 
  -4   2  23      133.65      167.22     31.34 o 
  -3   2  23      533.69      561.83     35.19 o 
  -2   2  23      885.57      839.22     32.60 o 
  -1   2  23       73.14      107.70     33.94 o 
   0   2  23      254.29      250.15     29.72 o 
   1   2  23      105.09      127.63     30.05 o 
   2   2  23      360.13      302.48     27.95 o 
   3   2  23      124.49      167.31     30.07 o 
   4   2  23      122.30      158.68     30.52 o 
   5   2  23       25.89       71.39     32.01 o 
   6   2  23        7.56       16.35     33.37 o 
   7   2  23      112.21      127.74     39.14 o 
  -9   3  23       53.54       67.63    106.46 o 
  -8   3  23       24.71       52.04     30.34 o 
  -7   3  23        7.56       25.30     29.21 o 
  -6   3  23      185.09      182.62     34.80 o 
  -5   3  23        1.81      -10.54     30.51 o 
  -4   3  23     1067.64     1061.65     32.07 o 
  -3   3  23       15.02       42.52     29.52 o 
  -2   3  23        0.11        1.41     28.87 o 
  -1   3  23     2152.83     2079.27     38.08 o 
   0   3  23       16.65       21.55     31.87 o 
   1   3  23       16.31       44.86     28.57 o 
   2   3  23       65.24       76.50     28.86 o 
   3   3  23      359.84      367.52     28.32 o 
   4   3  23       10.57       56.45     26.57 o 
   5   3  23       17.52       17.44     29.76 o 
   6   3  23       19.53       59.68     33.84 o 
  -8   4  23        2.96       48.75     32.57 o 
  -7   4  23        4.31       -2.98     33.71 o 
  -6   4  23      353.80      362.25     32.57 o 
  -5   4  23      175.39      182.67     28.95 o 
  -4   4  23      394.87      337.02     33.41 o 
  -3   4  23       82.71      105.85     31.98 o 
  -2   4  23       84.26       93.60     29.36 o 
  -1   4  23       76.65       91.31     30.04 o 
   0   4  23      335.20      351.95     29.29 o 
   1   4  23      398.40      396.31     28.31 o 
   2   4  23      838.12      734.79     27.78 o 
   3   4  23      663.50      710.37     30.90 o 
   4   4  23        1.78       33.15     30.40 o 
   5   4  23        3.28       -3.54     29.52 o 
   6   4  23       36.00       81.55     33.07 o 
  -8   5  23      250.88      298.25     31.98 o 
  -7   5  23      129.37      154.56     32.75 o 
  -6   5  23      261.09      287.89     35.28 o 
  -5   5  23      178.86      208.59     33.81 o 
  -4   5  23      167.58      156.51     31.53 o 
  -3   5  23        1.33       58.08     36.07 o 
  -2   5  23      319.95      405.66     42.47 o 
  -1   5  23      520.66      508.29     32.53 o 
   0   5  23       22.74       77.24     30.34 o 
   1   5  23      184.20      216.78     29.37 o 
   2   5  23      448.70      503.34     30.31 o 
   3   5  23      287.53      278.93     35.88 o 
   4   5  23       47.54       37.58     32.57 o 
   5   5  23       39.42       91.33     29.18 o 
   6   5  23        0.08       83.23     54.53 o 
  -7   6  23       50.58      102.08     38.49 o 
  -6   6  23      181.30      211.05     33.61 o 
  -5   6  23      286.52      309.80     30.30 o 
  -4   6  23      826.86      741.48     35.61 o 
  -3   6  23       61.36      171.39     42.42 o 
  -2   6  23       23.49        6.20     31.80 o 
  -1   6  23        4.82        0.66     33.75 o 
   0   6  23       15.50       28.74     34.67 o 
   1   6  23      125.89       88.78     33.95 o 
   2   6  23      685.77      718.40     29.13 o 
   3   6  23      168.55      173.10     30.21 o 
   4   6  23       17.19        9.99     36.04 o 
   5   6  23        4.70       37.56     41.89 o 
  -6   7  23        2.90       19.82     34.32 o 
  -5   7  23        1.99       52.43     36.42 o 
  -4   7  23      125.78      154.47     34.17 o 
  -3   7  23      223.74      203.89     37.34 o 
  -2   7  23      245.09      230.06     41.73 o 
  -1   7  23       30.32       24.30     39.39 o 
   0   7  23        2.68        6.14     32.53 o 
   1   7  23       71.80       83.34     35.86 o 
   2   7  23      430.65      397.02     32.79 o 
   3   7  23       87.20       82.47     33.16 o 
   4   7  23        2.36       46.70     34.80 o 
  -5   8  23       48.23       27.30     38.33 o 
  -4   8  23       10.70       33.38     39.00 o 
  -3   8  23       19.81       -9.48     38.18 o 
  -2   8  23       74.23      160.08     42.56 o 
  -1   8  23        1.06       -2.78     36.33 o 
   0   8  23      175.94      243.74     45.85 o 
   1   8  23       80.68       87.52     34.05 o 
   2   8  23        2.97       23.71     33.25 o 
   3   8  23       99.93       88.58     37.92 o 
  -4   9  23       10.71       34.74     34.82 o 
  -3   9  23        0.48        3.24     34.84 o 
  -2   9  23      144.64      227.15     58.67 o 
  -1   9  23      266.37      329.58     35.50 o 
   0   9  23      200.23      208.17     34.14 o 
   1   9  23      106.66      158.15     35.18 o 
   2   9  23      149.03      200.58     34.57 o 
  -8   0  24      380.66      407.42     48.81 o 
  -6   0  24      112.41      182.74     54.56 o 
  -4   0  24      795.51      894.14     51.87 o 
  -2   0  24        1.07       -7.78     48.28 o 
   0   0  24       12.14       23.26     62.16 o 
   2   0  24       19.70       52.93     43.48 o 
   4   0  24        3.96       16.28     43.65 o 
   6   0  24      579.74      533.64     43.77 o 
  -8   1  24       38.07       52.24     29.05 o 
  -7   1  24      214.42      289.63     33.22 o 
  -6   1  24       45.74      108.95     42.32 o 
  -5   1  24       27.60       43.53     32.45 o 
  -4   1  24       57.18      103.62     35.11 o 
  -3   1  24     1321.37     1218.08     50.38 o 
  -2   1  24      716.05      644.48     36.54 o 
  -1   1  24      161.29      169.15     35.05 o 
   0   1  24      104.52      153.36     33.60 o 
   1   1  24      412.98      433.93     35.33 o 
   2   1  24       26.23       68.56     28.95 o 
   3   1  24        0.53       15.40     27.93 o 
   4   1  24      170.88      184.45     32.40 o 
   5   1  24        4.70        7.42     29.83 o 
   6   1  24       72.03       77.94     34.35 o 
  -8   2  24        6.63       23.60     30.34 o 
  -7   2  24       37.50       16.88     29.34 o 
  -6   2  24       35.98       64.29     34.66 o 
  -5   2  24     1312.70     1322.77     42.54 o 
  -4   2  24       22.20       22.20     43.69 o 
  -3   2  24      281.25      298.26     29.41 o 
  -2   2  24        1.52       20.82     35.11 o 
  -1   2  24        0.97       19.78     38.80 o 
   0   2  24      509.39      549.94     35.27 o 
   1   2  24       24.45       62.48     29.01 o 
   2   2  24        3.21       29.63     27.38 o 
   3   2  24      187.54      190.06     30.60 o 
   4   2  24      207.52      168.27     30.34 o 
   5   2  24       55.18      103.12     30.27 o 
   6   2  24       93.39      126.09     34.68 o 
  -8   3  24       22.11       62.28     35.73 o 
  -7   3  24      135.93      212.22     31.12 o 
  -6   3  24       19.65       69.33     32.58 o 
  -5   3  24      249.53      224.18     35.74 o 
  -4   3  24      213.89      226.79     28.84 o 
  -3   3  24       32.23      106.32     33.54 o 
  -2   3  24      218.31      270.97     33.72 o 
  -1   3  24      269.34      294.31     36.44 o 
   0   3  24     2221.56     2202.51     39.12 o 
   1   3  24       26.09       12.67     27.39 o 
   2   3  24      895.07      820.49     31.08 o 
   3   3  24       11.47       13.05     29.28 o 
   4   3  24       20.76       45.11     31.96 o 
   5   3  24        2.38       55.04     33.53 o 
   6   3  24      156.14      132.51     32.61 o 
  -8   4  24       10.97       25.82     31.84 o 
  -7   4  24        9.14      -29.34     33.62 o 
  -6   4  24       20.96       42.23     31.38 o 
  -5   4  24       32.85      100.41     33.74 o 
  -4   4  24      121.29      167.10     29.13 o 
  -3   4  24        3.15       22.15     31.32 o 
  -2   4  24       29.83       44.81     33.18 o 
  -1   4  24     1927.62     1901.15     35.10 o 
   0   4  24      231.50      256.01     29.16 o 
   1   4  24      107.94      120.50     30.04 o 
   2   4  24      177.95      256.22     31.84 o 
   3   4  24      383.31      410.25     31.07 o 
   4   4  24       20.37       40.84     34.70 o 
   5   4  24        2.37       37.57     32.38 o 
  -7   5  24      332.34      328.72     32.36 o 
  -6   5  24      110.89      128.02     30.72 o 
  -5   5  24      218.99      247.74     32.60 o 
  -4   5  24      712.14      726.46     34.05 o 
  -3   5  24      773.73      781.49     29.75 o 
  -2   5  24      141.85      151.35     30.79 o 
  -1   5  24      269.48      313.39     33.55 o 
   0   5  24     2110.59     1967.37     39.24 o 
   1   5  24       89.04      121.48     30.86 o 
   2   5  24       72.91       95.98     31.82 o 
   3   5  24       34.84      109.45     34.07 o 
   4   5  24       53.30       70.63     34.61 o 
   5   5  24       23.78       65.79     37.48 o 
  -7   6  24      328.26      377.49     39.31 o 
  -6   6  24      214.45      213.94     37.74 o 
  -5   6  24        7.76       40.20     32.21 o 
  -4   6  24      415.91      362.87     30.77 o 
  -3   6  24       45.96       14.96     32.73 o 
  -2   6  24       10.50       22.62     37.76 o 
  -1   6  24       34.46       42.90     36.53 o 
   0   6  24       33.13       93.76     35.48 o 
   1   6  24      100.44      109.68     31.39 o 
   2   6  24        0.35       17.86     34.63 o 
   3   6  24      392.16      355.38     36.75 o 
   4   6  24        2.47      -28.42     36.84 o 
  -6   7  24      114.21      130.05     35.21 o 
  -5   7  24        5.29       54.10     38.04 o 
  -4   7  24      134.24      165.78     36.14 o 
  -3   7  24       62.33       54.47     34.94 o 
  -2   7  24        0.55      -18.48     38.26 o 
  -1   7  24     1204.24     1046.67     39.50 o 
   0   7  24        6.54       81.60     37.15 o 
   1   7  24      541.38      523.40     30.96 o 
   2   7  24        8.15       28.27     30.54 o 
   3   7  24        0.02       22.63     38.56 o 
  -4   8  24      232.88      261.97     41.06 o 
  -3   8  24      159.59      238.59     49.92 o 
  -2   8  24       78.05       85.50     35.05 o 
  -1   8  24      474.12      489.53     35.07 o 
   0   8  24       52.70       46.67     33.96 o 
   1   8  24        9.93       53.99     31.37 o 
   2   8  24       16.59       50.57     32.10 o 
  -2   9  24       24.73        5.57     34.96 o 
  -1   9  24      270.46      311.49     47.38 o 
   0   9  24      206.47      205.36     33.61 o 
  -7   0  25      157.28      138.69     46.70 o 
  -5   0  25      145.59      209.83     42.98 o 
  -3   0  25      195.91      177.93     50.96 o 
  -1   0  25        2.90        6.79     50.49 o 
   1   0  25      725.88      730.64     62.31 o 
   3   0  25      430.46      403.61     44.96 o 
   5   0  25      203.77      241.49     48.02 o 
  -8   1  25      142.13      176.87     30.20 o 
  -7   1  25      392.84      342.57     33.32 o 
  -6   1  25       18.24       38.06     42.02 o 
  -5   1  25        9.92       84.07     37.51 o 
  -4   1  25       10.00        2.69     29.93 o 
  -3   1  25      824.18      761.11     37.50 o 
  -2   1  25      228.55      251.56     32.28 o 
  -1   1  25        3.36       18.74     29.08 o 
   0   1  25       10.73       31.23     31.91 o 
   1   1  25      378.99      328.98     33.20 o 
   2   1  25      779.59      744.06     29.20 o 
   3   1  25        0.08       -3.28     31.99 o 
   4   1  25       20.73       36.81     32.19 o 
   5   1  25        4.22       10.74     33.69 o 
   6   1  25       56.29       53.35     34.88 o 
  -8   2  25       66.29       73.45     31.47 o 
  -7   2  25      191.43      194.11     37.65 o 
  -6   2  25       61.48      109.26     45.03 o 
  -5   2  25        0.01       -4.63     38.36 o 
  -4   2  25      385.92      313.38     28.85 o 
  -3   2  25       24.44       77.45     39.26 o 
  -2   2  25        2.34       55.57     35.33 o 
  -1   2  25       15.19      108.80     52.69 o 
   0   2  25      863.32      833.77     35.52 o 
   1   2  25        7.97       31.22     30.82 o 
   2   2  25      327.71      354.60     32.06 o 
   3   2  25      357.30      373.66     36.33 o 
   4   2  25        2.15       28.07     29.86 o 
   5   2  25      114.14      122.55     28.99 o 
  -8   3  25        0.18      -21.82    109.70 o 
  -7   3  25      100.93      132.97     29.70 o 
  -6   3  25       23.94       58.23     28.54 o 
  -5   3  25        0.70       -2.63     32.86 o 
  -4   3  25      126.82      146.70     35.75 o 
  -3   3  25      110.00      129.47     29.78 o 
  -2   3  25      110.72      204.18     39.00 o 
  -1   3  25        2.47      -22.42     32.99 o 
   0   3  25      366.54      378.96     35.72 o 
   1   3  25      343.66      301.59     31.78 o 
   2   3  25        0.04       24.83     33.85 o 
   3   3  25      130.68      122.26     33.02 o 
   4   3  25      317.31      289.00     34.28 o 
   5   3  25       94.29      122.51     32.41 o 
  -7   4  25       22.81        7.68     43.01 o 
  -6   4  25       41.68      131.86     37.18 o 
  -5   4  25       48.74       71.06     32.76 o 
  -4   4  25        0.90       31.89     34.98 o 
  -3   4  25       78.36      112.23     32.71 o 
  -2   4  25      277.52      243.09     32.37 o 
  -1   4  25      143.73      159.06     32.24 o 
   0   4  25       40.30       49.70     35.85 o 
   1   4  25      212.28      257.24     30.89 o 
   2   4  25        1.07       22.62     29.09 o 
   3   4  25      131.50      136.23     35.63 o 
   4   4  25        1.07      -28.15     35.62 o 
   5   4  25        6.21       50.58     33.41 o 
  -7   5  25        3.41       84.54     36.26 o 
  -6   5  25        5.26       45.62     33.64 o 
  -5   5  25       63.13       72.97     33.67 o 
  -4   5  25       86.88       78.89     34.74 o 
  -3   5  25       19.69       62.73     32.42 o 
  -2   5  25        5.28        9.40     36.53 o 
  -1   5  25      418.01      431.54     36.57 o 
   0   5  25       86.06       79.37     32.04 o 
   1   5  25       67.53       63.63     29.64 o 
   2   5  25        0.67       26.36     31.55 o 
   3   5  25        0.09       40.56     32.32 o 
   4   5  25        7.33       41.53     34.46 o 
  -6   6  25        1.20       59.32     34.43 o 
  -5   6  25       83.91      117.01     39.31 o 
  -4   6  25      170.65      187.69     38.62 o 
  -3   6  25      518.48      501.27     34.08 o 
  -2   6  25       19.75       81.66     38.89 o 
  -1   6  25       25.33       18.16     38.80 o 
   0   6  25        9.49        8.72     37.89 o 
   1   6  25      148.21      156.57     32.07 o 
   2   6  25       41.07       89.92     37.40 o 
   3   6  25      113.54      115.71     37.22 o 
   4   6  25      219.79      167.46     88.09 o 
  -5   7  25      522.84      542.00     39.37 o 
  -4   7  25       61.13       15.85     39.89 o 
  -3   7  25        3.23       56.02     39.61 o 
  -2   7  25      115.71      105.27     40.72 o 
  -1   7  25      413.60      392.45     36.98 o 
   0   7  25      187.33      251.43     38.68 o 
   1   7  25       67.84       46.44     34.93 o 
   2   7  25       46.88       82.43     37.13 o 
   3   7  25       10.85      169.26     84.20 o 
  -3   8  25       25.62      -28.65     50.66 o 
  -2   8  25      129.59      156.83     40.30 o 
  -1   8  25       13.10       -4.95     39.77 o 
   0   8  25      301.54      310.70     34.23 o 
   1   8  25       41.03       13.82     45.02 o 
  -6   0  26       48.53      166.29     56.23 o 
  -4   0  26       47.61      181.41     52.96 o 
  -2   0  26      235.26      245.72     52.84 o 
   0   0  26        1.22       40.16     52.61 o 
   2   0  26       67.00       63.15     40.16 o 
   4   0  26      169.82      196.21     47.51 o 
  -7   1  26      209.74      209.05     41.56 o 
  -6   1  26       83.92      117.00     34.50 o 
  -5   1  26       12.06       27.85     38.47 o 
  -4   1  26        2.57       46.46     37.24 o 
  -3   1  26      219.08      256.34     33.62 o 
  -2   1  26      142.36      161.75     37.17 o 
  -1   1  26     1197.72     1146.83     39.79 o 
   0   1  26      164.73      183.28     33.64 o 
   1   1  26       88.51      119.82     37.21 o 
   2   1  26        4.48       32.29     33.08 o 
   3   1  26       62.43       47.43     33.35 o 
   4   1  26      641.19      676.97     34.21 o 
   5   1  26       56.55       64.66     35.22 o 
  -7   2  26        5.37      107.57     41.77 o 
  -6   2  26      131.45      181.57     36.19 o 
  -5   2  26      557.22      598.21     41.41 o 
  -4   2  26      159.88      197.29     34.39 o 
  -3   2  26       93.51      153.99     33.43 o 
  -2   2  26      307.72      303.07     37.35 o 
  -1   2  26       18.49       47.13     38.62 o 
   0   2  26      261.83      260.85     37.64 o 
   1   2  26       13.13      -10.78     34.76 o 
   2   2  26       41.75        5.31     30.68 o 
   3   2  26       88.42      110.77     32.41 o 
   4   2  26      477.74      536.37     35.67 o 
   5   2  26      587.71      565.37     32.36 o 
  -7   3  26        4.50       -5.42     34.82 o 
  -6   3  26      105.35      154.72     31.84 o 
  -5   3  26        0.61        0.07     32.11 o 
  -4   3  26        4.48       61.69     34.15 o 
  -3   3  26       35.80       78.58     38.76 o 
  -2   3  26       39.71       25.68     30.85 o 
  -1   3  26       99.42       81.90     34.11 o 
   0   3  26       12.04       38.06     36.60 o 
   1   3  26       95.62       69.55     29.75 o 
   2   3  26        1.26      -23.09     30.05 o 
   3   3  26       17.44       19.90     30.56 o 
   4   3  26       25.18       43.93     31.95 o 
  -7   4  26       17.57       21.53     52.65 o 
  -6   4  26        0.96       34.53     31.98 o 
  -5   4  26       31.26       63.43     33.44 o 
  -4   4  26       14.40        4.51     30.02 o 
  -3   4  26        1.26       53.77     34.54 o 
  -2   4  26       18.21       18.32     32.50 o 
  -1   4  26       73.78      103.34     34.57 o 
   0   4  26       15.36       42.95     33.52 o 
   1   4  26      128.78      156.59     31.89 o 
   2   4  26      349.06      350.09     35.06 o 
   3   4  26        7.68      -18.25     30.29 o 
   4   4  26        9.12       49.25     31.42 o 
  -6   5  26      104.41      133.24     35.29 o 
  -5   5  26       54.47      103.72     38.48 o 
  -4   5  26       69.71      121.90     37.71 o 
  -3   5  26       62.00       59.16     35.66 o 
  -2   5  26       46.58       36.94     32.80 o 
  -1   5  26       61.92       82.10     36.12 o 
   0   5  26        4.25       31.91     33.87 o 
   1   5  26       19.46       64.96     34.41 o 
   2   5  26       29.84       45.12     33.94 o 
   3   5  26       96.41       82.36     34.10 o 
  -5   6  26      110.11      157.16     35.77 o 
  -4   6  26      347.93      349.24     35.46 o 
  -3   6  26        8.70       21.33     32.83 o 
  -2   6  26       21.12       79.75     35.67 o 
  -1   6  26       21.17       98.69     47.09 o 
   0   6  26       13.47       36.31     36.31 o 
   1   6  26       18.47       52.21     33.67 o 
   2   6  26      113.28      188.41     43.41 o 
   3   6  26       29.90       89.24     35.43 o 
  -4   7  26      140.79      175.35     37.68 o 
  -3   7  26       45.17       45.16     42.05 o 
  -2   7  26       19.32       16.07     48.39 o 
  -1   7  26      743.96      796.82     39.58 o 
   0   7  26       36.86      -10.08     35.19 o 
   1   7  26        2.39       55.53     33.56 o 
  -7   0  27      508.10      539.68     44.49 o 
  -5   0  27        8.69       37.67     44.46 o 
  -3   0  27       12.05       42.62     54.01 o 
  -1   0  27      494.23      466.66     73.50 o 
   1   0  27       63.67      108.24     70.62 o 
   3   0  27       73.42       59.34     46.81 o 
  -7   1  27      124.12       75.78     43.03 o 
  -6   1  27       49.00      118.67     33.70 o 
  -5   1  27        7.20       13.38     29.99 o 
  -4   1  27      281.38      254.52     32.82 o 
  -3   1  27       75.17      119.49     31.83 o 
  -2   1  27      163.95      171.31     34.45 o 
  -1   1  27      619.11      607.65     35.54 o 
   0   1  27       14.06       47.04     34.51 o 
   1   1  27       76.50       54.53     37.22 o 
   2   1  27       37.24       50.39     33.19 o 
   3   1  27       11.95       34.84     35.17 o 
   4   1  27       14.43       27.09     32.83 o 
  -7   2  27        3.56      -35.81     50.57 o 
  -6   2  27       93.74      100.08     34.55 o 
  -5   2  27        2.72       -8.21     30.76 o 
  -4   2  27      275.57      284.72     32.16 o 
  -3   2  27       74.25       62.94     31.48 o 
  -2   2  27       36.13       57.74     31.60 o 
  -1   2  27        0.03       20.04     33.98 o 
   0   2  27       16.74       83.35     38.79 o 
   1   2  27      174.69      199.54     43.16 o 
   2   2  27        2.19       11.15     31.49 o 
   3   2  27        3.50        6.03     32.76 o 
   4   2  27        0.03       17.55     35.87 o 
  -6   3  27       21.34       40.90     42.65 o 
  -5   3  27      321.20      352.25     41.05 o 
  -4   3  27      183.21      138.31     35.52 o 
  -3   3  27       70.56      108.30     31.91 o 
  -2   3  27        1.92       11.90     35.13 o 
  -1   3  27       50.41       37.95     38.64 o 
   0   3  27       20.53       17.63     40.51 o 
   1   3  27        0.86       20.28     36.67 o 
   2   3  27       13.05       33.09     30.83 o 
   3   3  27       40.77       12.69     33.74 o 
   4   3  27       76.25      108.89     38.06 o 
  -6   4  27      202.96      178.81     41.52 o 
  -5   4  27        8.81       33.28     36.29 o 
  -4   4  27      760.07      725.85     40.76 o 
  -3   4  27      411.24      432.67     40.34 o 
  -2   4  27       14.91       26.56     36.30 o 
  -1   4  27      203.62      268.62     34.61 o 
   0   4  27        0.06       13.06     34.92 o 
   1   4  27       16.55       17.70     37.12 o 
   2   4  27       33.48       35.97     35.04 o 
   3   4  27       26.87       63.33     34.00 o 
  -5   5  27      128.29      242.39     39.59 o 
  -4   5  27      111.31      136.43     36.26 o 
  -3   5  27       30.77       80.79     41.04 o 
  -2   5  27      167.28      154.37     36.39 o 
  -1   5  27       94.03      128.24     35.72 o 
   0   5  27      503.10      507.54     44.13 o 
   1   5  27      464.16      464.72     43.13 o 
   2   5  27       91.59       91.15     39.63 o 
  -4   6  27      227.00      211.53     38.91 o 
  -3   6  27        7.15        9.21     36.24 o 
  -2   6  27        5.28        1.36     34.98 o 
  -1   6  27        0.02       93.66     51.11 o 
   0   6  27      153.04      131.83     37.66 o 
   1   6  27       32.83       26.39     44.29 o 
  -2   7  27      228.82      294.88     88.16 o 
  -1   7  27      212.14      240.49     39.33 o 
  -6   0  28       25.15       21.20     80.78 o 
  -4   0  28      101.26      240.80     47.37 o 
  -2   0  28      321.91      323.41     57.24 o 
   0   0  28       27.45       91.45     62.12 o 
   2   0  28       47.87       72.45     49.42 o 
  -6   1  28      165.82      199.09     38.70 o 
  -5   1  28        0.46       41.49     36.23 o 
  -4   1  28       23.67       57.10     35.56 o 
  -3   1  28      330.99      371.45     36.31 o 
  -2   1  28       16.68       40.01     39.27 o 
  -1   1  28      276.65      330.31     39.66 o 
   0   1  28       77.79       76.10     35.08 o 
   1   1  28      365.74      400.28     43.76 o 
   2   1  28       14.14       60.67     35.91 o 
   3   1  28        7.38       45.17     34.51 o 
  -6   2  28      151.94      132.97     42.92 o 
  -5   2  28      109.56      127.97     41.67 o 
  -4   2  28      254.35      254.20     41.28 o 
  -3   2  28        6.44       62.62     39.97 o 
  -2   2  28      103.66      106.06     35.49 o 
  -1   2  28      107.42      113.13     39.49 o 
   0   2  28      224.54      263.85     46.02 o 
   1   2  28        7.49       71.93     42.72 o 
   2   2  28      903.88      861.39     36.33 o 
   3   2  28        2.14        6.79     33.72 o 
  -5   3  28       90.39      132.58     32.19 o 
  -4   3  28      228.88      190.22     37.50 o 
  -3   3  28       16.81       18.08     36.38 o 
  -2   3  28      141.76      175.69     39.98 o 
  -1   3  28        1.00       35.89     41.72 o 
   0   3  28       50.25      -44.20     50.32 o 
   1   3  28       38.85       52.47     41.04 o 
   2   3  28       16.85        5.65     31.48 o 
   3   3  28      308.41      299.47     32.59 o 
  -5   4  28       19.07       62.99     42.70 o 
  -4   4  28      123.47      150.57     34.84 o 
  -3   4  28       44.25       86.27     36.85 o 
  -2   4  28       66.49       90.12     37.47 o 
  -1   4  28      255.68      231.71     35.48 o 
   0   4  28       47.33      109.85     55.78 o 
   1   4  28      594.27      590.81     48.21 o 
   2   4  28       46.48       40.23     37.33 o 
  -4   5  28      152.19      284.71     43.30 o 
  -3   5  28      341.14      357.72     37.67 o 
  -2   5  28       88.56       84.57     42.75 o 
  -1   5  28       72.39       51.29     41.96 o 
   0   5  28      208.86      175.48     43.08 o 
   1   5  28       29.06       59.85     45.32 o 
  -2   6  28       29.19        2.37     37.16 o 
  -1   6  28       32.02       90.91     50.01 o 
  -5   0  29       47.92       38.82     62.48 o 
  -3   0  29      188.31      150.97     48.02 o 
  -1   0  29        4.53      -30.85     59.10 o 
   1   0  29       40.28       98.55     47.50 o 
  -5   1  29        5.65       -6.65     38.10 o 
  -4   1  29        5.14       58.02     33.23 o 
  -3   1  29      164.92      170.09     31.44 o 
  -2   1  29        4.70       33.72     36.36 o 
  -1   1  29      146.90      208.62     40.66 o 
   0   1  29      430.63      443.60     41.46 o 
   1   1  29       64.16       57.52     40.39 o 
   2   1  29       71.89       86.21     35.12 o 
  -5   2  29       38.80       59.11     38.93 o 
  -4   2  29        2.57       -7.24     32.31 o 
  -3   2  29       17.21       13.85     33.49 o 
  -2   2  29       12.54       -4.39     36.86 o 
  -1   2  29        5.06       20.03     40.84 o 
   0   2  29      409.59      404.56     44.73 o 
   1   2  29        0.08       28.27     44.68 o 
   2   2  29      130.62      154.54     37.45 o 
  -4   3  29      134.91      167.56     38.79 o 
  -3   3  29       19.30       40.08     37.66 o 
  -2   3  29       37.66       58.91     37.46 o 
  -1   3  29        0.99       44.29     43.82 o 
   0   3  29      448.71      461.02     38.49 o 
   1   3  29      307.45      313.11     45.57 o 
  -3   4  29        8.26        1.33     39.38 o 
  -2   4  29      151.05      198.66     36.32 o 
  -1   4  29       30.56       48.97     42.03 o 
   0   4  29       11.93        2.13     44.87 o 
   1   4  29        5.76        7.82     52.82 o 
  -4   0  30      148.14      176.51     61.57 o 
  -2   0  30       12.95        2.77     59.92 o 
   0   0  30       25.71        2.00     49.59 o 
  -4   1  30      163.20      175.65     42.37 o 
  -3   1  30       80.65      118.82     35.18 o 
  -2   1  30      190.52      111.95     38.25 o 
  -1   1  30        2.17       37.95     41.91 o 
   0   1  30       95.28      146.26     49.73 o 
   1   1  30       88.97      112.34     43.42 o 
  -3   2  30       74.32      110.54     43.30 o 
  -2   2  30        1.27       12.94     38.22 o 
  -1   2  30        1.93       12.86     34.87 o 
   0   2  30       28.45       23.29     35.36 o 
  -2   3  30        4.64       -5.66     43.07 o 
  -1   3  30      141.36      137.95     36.94 o 
                                                 
